# Supplementary material for: 3-D cephalometry of the the orbit regarding endocrine orbitopathy, exophthalmos, and sex
Source: PLoS One. 2022 Mar 11;17(3):e0265324. doi: 10.1371/journal.pone.0265324 (PMC8916626; doi:10.1371/journal.pone.0265324)
Supplement: S1 Data — (XLS) [file pone.0265324.s001.xls]

## Sheet: KH neu RL
No	1	2	3	4	5	6	7	8	9	10	11	12	13	14	15	16	17	18	19	20	21	22	23	24	25	26	27	28	29	30	31	32	33	34	35	36	37	38	39	40	41	42	43	44	45	46	47	48	49
doppel	1	1	1	1	1	1	1	1	1	1	1	1	1	1	1	1	1	1	1	1	1	1	1	1	1	1	1	1	1	1	1	1	1	1	1	1	1	1	1	1	1	1	1	1	1	1	1	1	1
Sex	1	1	1	1	2	1	2	1	1	1	2	1	2	1	2	1	2	1	1	1	1	2	2	1	2	2	2	1	2	2	1	1	2	1	1	2	2	2	1	1	2	1	1	1	2	1	1	2	2
EO	1	2	2	2	1	2	2	2	2	2	1	2	2	2	2	1	1	2	2	2	2	2	2	2	2	2	1	1	1	1	2	2	1	2	1	2	1	1	2	2	1	2	2	1	2	2	2	1	2
Age	42	46	33	32	43	56	74	54	23	51	44	43	29	56	84	54	53	24	21	63	71	47	42	34	56	44	60	30	35	47	25	22	33	20	56	18	58	43	23	31	51	18	52	50	45	26	54	46	67
InterFrontomalarsut Distance	96.68	104.46	96.26	103.51	99.08	108.25	100.14	98.16	97.93	100.45	98.28	101.07	97.04	94.08	94.5	107.37	100.71	92.99	99.13	109.26	96.77	97.92	94.99	103.92	95.5	100.39	97.68	101.11	99.37	100.04	100.64	98.28	92.44	98.28	105.31	98	95.12	99.11	98.79	97.51	96.72	102.74	110.03	98.54	94.92	100.82	106.57	94.27	97.62
InterMidpoint latorb Distance	99.34	102.3	96.27	103.11	96.6	105.69	98.99	99.04	97.33	100.4	97.31	98.93	96.07	93.9	94.63	103.58	97.58	90.87	98.92	106.21	97.91	97.95	95.02	101.67	95.97	99.14	97.64	98.14	97.1	97.96	97.28	96.31	93.43	100.49	104.52	97.81	95.43	99.17	99.7	95.54	97.6	99.73	104.14	98.17	91.51	99.27	103.55	93.96	96.76
interLatProminence	112.18	117.49	107.53	116.28	109.11	119.44	109.28	114.35	110.87	115.13	106.41	116.66	107.92	111.33	108.76	119.89	111.61	104	109.98	122.4	111.81	111.98	107.59	116.26	108.5	109.82	104.77	114.76	109.23	107.8	110.05	112.92	104.29	112.53	116.11	109.56	107.33	108.24	108.77	107.8	106.97	113.65	119.01	113.16	104.35	113.29	116.29	105.85	110.27
Globe RL dist	80.53	71.87	67.21	75.56	70.54	78.49	69.86	66.65	71.71	71.26	70.84	69.45	68.78	68	61.76	77.35	70.09	62.33	75.33	76.62	73.02	66.81	70.01	77.31	65.99	72.86	70.72	73.44	75.51	74.54	75.26	71.34	68.45	66.51	77.47	70.85	71.85	75	67.31	67.25	73.95	72.94	76.82	72.31	68.63	71.41	73.71	66.59	70.68
interDakryon	20.1	24.1	20.38	25.58	21.69	26.13	19.96	21.67	19.27	22.65	18.01	25.16	17.93	18.77	24.75	24.49	24.07	19.6	22.26	24.06	21.55	24.11	21.5	23.86	23.25	25.81	17.92	21.81	22.36	25.17	19.1	18.35	14.98	20.1	24.57	25.56	17.83	24.02	20.49	18.13	23.84	19.64	24.61	20.64	19.94	21.54	19.89	19.13	22.29
Endok RL	30.14	39.46	37.8	39.01	30.82	53.58	40.11	35.17	40.12	37.39	32.8	41.09	39.36	32.43	32.36	38.64	42	35.02	40.48	49.87	41.57	35.71	34.67	37.37	37.29	39.48	33.46	31.55	30.58	41.71	40.2	35.38	34.93	34.61	37.34	42.78	37.57	38.98	41.96	30.96	33.54	41.21	35.98	37.02	31.88	39.58	40.25	34.77	38.56
Exok RL	104.5	108.67	103.42	107.72	103.84	110.59	104.12	89.47	98.97	113.71	94.4	95.65	96.56	88.44	90.78	107.18	97.67	93.64	98.21	102.82	87.64	89.5	88.61	105.46	88.89	101.71	102.16	101.66	104.41	104.42	98.62	98.43	92.14	94.13	106.45	98.34	96.92	99	95.03	96.64	112.93	101.36	105.11	99.1	90.07	104.5	111.46	96.14	96.67
A-Midapertureplane	19.57	19.29	14.31	19.87	15.54	16.21	19.68	20.07	12.26	29.36	21.89	19.74	18.2	18.73	20.72	22.34	14.98	19.22	10.68	22.3	20.35	18.76	23.95	21.44	22.57	18.51	12.36	19.38	18.55	21.08	22.76	15.26	14.9	9.31	17.53	11.15	14.43	16.01	18.78	14.99	19.54	23.52	19.83	20.45	11.14	20.33	23.35	18.74	19.47
piriformeApe-Midapertureplane	10.67	13.68	12.2	13.19	10.42	10.13	12.52	14.42	9.86	19.68	17.29	14.92	13.35	13.08	16.08	14.95	12.1	13.09	8.98	14.66	13.87	13.91	15.88	14.24	19.14	14.62	9.78	12.56	12.77	16.27	17.04	11.12	7.66	7.09	12.19	6.59	12.18	11.26	13.23	10.51	14.57	16.72	14.25	12.08	8.04	14.19	17.49	12.66	11.44
NasionSTcor1	99.73	100.38	102.86	97.63	94.54	112.85	106.13	100.01	108.07	108.6	95.08	98.86	96.57	94.01	96.29	104.12	101.1	104.67	106.15	101.09	93.36	91.14	91.22	104.63	90.18	100.84	92.16	108.23	97.85	99.26	104.02	106.21	104.03	105.36	99.38	98.98	96.94	94.92	95.4	97.32	101.36	107.57	100.17	98.47	88.97	108.94	92.28	95.84	106.32
Nasioncor1	87.6	94.1	92.45	89.93	87.48	100.23	93.22	92.62	101.71	99.76	86.63	93.36	87.34	84.42	88.61	94.69	94.73	96.56	94.12	93.75	84.55	84.97	83.09	93.61	84.95	93.02	83.8	101.68	88.78	91.79	95	98.41	96.43	95.88	91.63	93.07	88.04	88.56	86.88	89.71	90.13	100.85	95.06	90.61	82.51	99	84.15	87.64	89.9
MidpointGlobeCor1S	51.74	43.29	45.53	42.2	46.61	47.65	35.14	40.37	41.19	38.01	42.79	37.08	42.66	35.89	31.73	49.89	42.08	41.09	42.22	41.81	41	33.81	36.07	46.05	36.28	36.21	50.78	47.07	51.37	47.13	47.61	40.77	47.75	44.15	46.95	41.84	46.3	40.94	36.29	40.26	52.41	42.61	41.15	48.96	38.11	41.38	40.93	46.73	43.19
LatOrbitSella	44.89	47.21	47.41	47.17	41.55	46.42	41.68	48.8	44.91	46.59	46.6	43.83	47.76	41.93	40.45	47.28	46.6	46.33	49.36	47.65	48.37	43.88	43.79	51.46	47.3	45.6	48.47	49.33	48.96	42.19	49.2	47.33	47.56	53.39	47.6	47.49	48.21	40.98	47.56	50.32	46.98	50.44	45.77	52.1	46.35	47.55	46.66	47.24	46.48
MidOrbitBasion	70.81	71.22	68.44	65.49	61.94	71.09	67.89	70.5	67.46	71.38	64.92	63.77	67.5	63.6	61.99	67.73	68.32	66.29	73.93	67.78	66.06	64.36	60.57	74.34	63.74	63.33	65.69	69.48	67.83	62.32	70.55	72.57	66.38	73.39	73.6	68.1	65.65	64.8	64.35	70.17	68.13	71.83	70.96	70.17	66.46	71.54	66.09	71.74	70.45
Interorbitwidth post	32.78	29.73	30.58	40.59	30.37	35.91	23.87	35.75	27.18	32.86	31.98	33.6	31.76	29.17	28.76	33.43	32.18	29.67	34.99	35.3	31.34	30.37	28.66	31.69	27.52	37.62	28.22	33.36	32.67	28.78	30.74	31.23	30.36	33.84	29.83	32.33	31.13	34.04	29.93	28.84	30.39	33.73	35.63	29.79	30.3	30.4	33.07	24.47	32
Interorbitwidth ant	20.1	24.1	20.38	25.58	21.69	26.13	19.96	21.67	19.27	22.65	18.01	25.16	17.93	18.77	24.75	24.49	24.07	19.6	22.26	24.06	21.55	24.11	21.5	23.86	23.25	25.81	17.92	21.81	22.36	25.17	19.1	18.35	14.98	20.1	24.57	25.56	17.83	24.02	20.49	18.13	23.84	19.64	24.61	20.64	19.94	21.54	19.89	19.13	22.29
Mean Orbit Volume [cmü]	28.1905	33.0005	26.4515	31.4205	27.5135	30.852	30.467	29.707	28.9345	31.6315	30.8465	29.711	26.7295	28.5975	25.017	33.5705	28.0965	28.18		33.6045	33.8995	27.45	26.808	29.714	29.9565	29.4035	28.3165	29.6705	35.8465	30.394	31.7435	28.449	30.2485	32.087	33.118	23.8465	29.3385	24.194	29.4485	28.784	28.693	30.3165	30.7315	34.9505	23.7785	31.581	31.654	30.988	27.532
Mean Orbit Surface [cmý]	53.25	57.8	51.7	57.5	52.65	57.6	56.7	56.9	57.15	57.75	57.45	53.9	51.8	54	48.9	60.75	53.2	53.8		59.95	59.25	51.05	51.65	55.7	55.75	55.1	53.45	55.85	63.8	56.95	59.1	54.15	56.35	59.25	59	49.55	55.35	50.2	55.05	54.3	53.9	57.85	58.15	60.6	48.15	58.7	58	57.4	52.9
Orbit Volume, right [cmü]	27.34	32.663	26.517	30.827	27.176	30.852	30.496	29.375	28.714	31.399	30.979	29.052	26.823	28.151	24.714	33.296	27.594	28.198		34.108	32.878	26.914	26.338	29.714	29.871	29.072	28.279	29.593	35.75	30.106	30.975	28.833	30.033	31.273	30.795	23.985	30.11	23.763	29.13	28.49	28.882	30.043	30.622	34.674	23.285	31.741	31.408	30.712	26.979
Orbit Surface, right [cmý]	51.9	57.3	51.3	56.6	52	57.6	56.1	56	56.8	56.9	56.8	52.9	51.4	53.6	48.2	59.8	52.5	53.6		59.3	57.7	50.2	50.9	55.7	54.8	54.1	53.2	55.6	62.8	56.4	58.1	54	55.7	58	56.3	50	56	49.2	54.5	53.5	53.9	57.1	57.3	59.4	47.4	58	57.2	56.2	51.8
Orbital width R	40.89	41.05	41.37	41.97	40.91	44.38	42.83	40.14	44.27	40.39	44.59	40.56	42.83	39.78	36.61	43.69	38.54	41.61	40.96	43.95	40.92	38.83	40.37	41.28	37.7	39.03	42.21	41.59	39.94	41.23	44.08	41.14	43.63	43.44	42.15	39.58	39.86	40.4	43.14	42.2	39	43.54	42.01	42.07	38.25	42.98	43.18	38.58	39.25
Orbital height R	42.18	39.73	39.1	42.38	42.25	43.79	44.26	43.07	44.22	38.05	38.94	44.74	42.01	42.42	36.26	43	39.71	39.79	39.98	41.26	44.59	40.05	42.9	38.81	40.41	39.24	44.7	39.1	44.76	44.84	44.76	41.79	45.19	41.72	42.93	42.01	37.1	42.24	44.46	46.81	42.05	37.47	43.58	42.23	40.69	40.09	42.96	40.01	41.6
orbitlength med R	38.38	43.44	42.31	41.18	40.58	46.65	42.92	43.56	51.76	41.52	48.17	44.16	41.82	39.63	36.79	47.38	42.93	48.38	45.45	49.67	43.1	43.43	42.91	42.94	39.48	40.7	45.36	47.91	44.45	46.98	50.59	40.35	46.31	46.85	44.51	45.87	45.36	41.27	40.17	43.45	43.04	50.28	41.55	45.14	45.97	45.3	40.56	42.27	43.36
orbitlength lat R	44.35	49.84	46.3	43.99	45.84	48.58	47.94	49.13	47.79	46	50.25	45.95	44.14	46.92	43.49	47.71	45.52	48.92	48.74	51.58	45.93	49.56	45.24	46.73	48.24	43.54	49.45	50.13	48.38	49.71	49.09	46.95	46.33	49.89	51.27	49.09	50.32	46.67	45.89	48.99	46.73	49.58	47.12	49.5	48.94	44.87	49.31	48.25	47.26
ApexR-Cor1	40.85	38.13	38.57	41.08	39.08	44.2	40.77	39.08	41.9	43.39	33.64	39.93	38	35.33	40.39	40.81	40.27	38.65	39.41	34.21	32.76	33.83	32.57	41.22	36.96	40.72	29.23	43.22	36.39	38.88	37.33	46.83	41.46	38.11	38.84	38.39	32.71	38.16	38.06	35.51	39.13	37.92	41.43	36.03	28.53	45.28	31.76	36.03	38.4
SuprorbforRCor1	84.09	92.65	87.14	83.2	80.07	92.1	87.43	88.98	93.07	92.22	82.94	89.55	81.18	81.19	84.48	87.6	87.97	89.63	90.34	84.97	79.55	80.02	77.29	84.49	78.82	87.22	81.06	94.4	86.1	86.96	90.8	97.14	85.89	89.54	87.66	86.96	81.51	80.64	82.17	85.91	88.59	92.23	92.72	86.44	79.15	90.86	80.17	82.56	85.53
OrbitaleRCor1	74.41	78.56	78.41	75.22	70.95	79.3	75.98	81.73	77.17	85.83	74.63	78.76	72.59	71.29	76.44	80.99	76.86	78.9	78.33	79.31	70.59	73.75	69.85	81.23	79.99	79.89	68.15	83.95	79.24	79.24	78.04	83.53	79.26	78.81	77.48	77.22	80.2	70.18	70.46	74.86	75.52	75.64	78.22	78.43	67.24	85.37	70.91	78.19	77.72
SupraorbRSTCor1	98.71	103.93	93.78	93.42	94.94	105.54	105.57	95.83	102.07	97.4	92.87	98	86.99	90.93	91.28	100.32	96.24	101.12	97.71	95.66	93.17	88.62	85.74	97.64	85.35	92.16	95.72	104.89	97.06	97.33	99.8	102.29	96.83	98.17	98.41	92.95	93.35	91.11	87.55	92.01	100.58	104.35	97.91	97.44	83.34	99.51	91.51	92.4	96.93
OrbitdepthR	39.47	47.44	42.4	41.57	41.43	45.97	45.37	44.97	46.93	43.3	47.6	44.39	41.02	44.15	39.26	46.02	44.61	48.1	45.92	49	43.27	46.92	42.59	43.35	43.92	41.83	46.54	48.22	46.12	46.72	48.12	43.4	43.54	46.68	47.35	46.8	47.91	41.64	40.25	45.18	44.18	48.01	44.02	46.59	46.36	43.02	44.85	45.07	44.33
Orbitlenghtsup R	51.01	58.14	52.01	51.35	49.28	54.41	54.64	53.31	55.62	52.36	52.76	53.65	52.05	51.97	52.18	57.77	54.11	55.27	54.11	55.72	55.44	51.75	52.34	56.41	53.66	51.8	51.17	56.05	56.96	54.16	59.61	53.05	50.76	56.79	56.55	54.22	56.57	49.63	52.11	53.47	55.41	60.47	54.9	56.04	52.22	56.11	54.51	56.01	53.84
Orbitlenghtinf R	45.4	52.14	47.71	47.52	43.64	49.2	48.66	50.06	50.95	48.5	49.64	49.45	48.05	46.26	45.04	52.19	50.25	48.17	49.58	53.59	47.14	49.12	48.66	51.62	50.65	48.55	44	54.39	52.89	49.54	53.38	49.18	47.36	51.99	51.73	48.33	51.85	42.78	48.53	51.31	50.14	51.84	49.13	51.63	45.2	50.47	52.97	50.96	50.79
Orbitlenghtlat R	45.4	50.75	46.66	45.38	43.97	48.6	48.86	47.29	47.18	45.32	47.87	44.99	46.36	45.75	44.38	48.36	45.62	44.86	48.03	50.87	46.32	47.47	46.24	50.48	49.47	43.91	45.55	49.93	49.14	48.25	49.57	47.4	45.62	51.51	51.18	47.31	48.84	44.45	48.87	49.32	47.16	49.7	46.84	49.35	43.71	47.15	49.8	49.63	49.57
Orbitdephtnew R	38.58	43.34	40.42	40.4	38.09	43.68	41.95	41.28	44.94	39.04	42.44	40.85	41.18	38.53	37.72	44.5	40.98	41.21	43.44	45.8	40.7	41.57	40.91	44.48	41.95	38.65	38.09	45.59	43.73	43.02	46.3	40.17	41.65	45.87	44.07	42.95	43.56	38.61	42.13	42.67	42.2	46.44	39.86	43.59	39.64	43	41.31	43.14	43.91
Orbitdepthant R	11.74	14.66	13.62	16.84	16.62	18.42	15.72	10.58	23.17	9.55	18.87	16.92	15.74	12.48	11.08	20.97	14.13	19.49	16.06	17.46	15.43	15.66	13.89	13.44	8.46	10.17	13.77	15.02	14.58	18.37	18.81	12.26	16.14	12.76	15.86	15.22	10.05	14.17	16.71	15.34	14.53	19.28	16.79	15.43	14.03	17.57	11.56	12.64	13.5
Infrorbdepth R	79.16	83.9	79.27	80.74	74.71	84.65	81.27	84.95	86.98	88.23	78.88	83.78	75.93	75.94	78.58	87.4	83.57	84.42	84.47	81.74	75.32	78.98	76.23	84.81	81.59	83.11	70.24	90.96	83.74	85.22	85.49	88.29	82.71	83.12	83.43	82.19	81.27	77.55	75.52	78.89	83.2	84.16	81.88	80.9	71.96	89.66	76.49	81.44	82.23
GlobeRparalCor1	29.51	18.71	18.95	15.39	24.47	22.03	14.29	15.14	19.84	8.69	21.49	16.83	16.95	16.02	15.94	26.41	15.4	14.66	10.71	19.97	17.26	15.12	11.48	17.79	10.11	10.28	28.39	17.43	24.25	27.68	18.61	12.19	19.93	12.36	25.2	13.35	18.86	20.79	11.63	11.04	26.29	16.47	19.84	21.18	10.35	13.28	18.83	21.55	19.57
distGlobeSupraSTR	22.33	36.86	27.49	27.72	22.94	29.42	42.11	30.37	33.16	30.52	27.83	35	27.37	32.6	32.23	26.19	30.04	33.83	32.76	33.51	36.23	33.55	31.85	28.89	26.48	30.69	30.59	31.5	23.33	22.81	29.09	31.75	24.03	33.65	25.66	28.33	27.97	24.17	33.17	33.26	25.22	40.71	32.63	27.77	28.48	30.71	33.72	24.28	30.75
distGlobeInfraSTR	19.33	25.98	21.01	21.78	19.66	24.62	27.79	22.72	24.83	28.72	22.23	28.05	27.24	24.14	22.71	24.53	24.08	24.7	27.04	25.86	28.44	28.66	27.34	23.11	27.12	25.82	25.1	25.4	21.07	21.42	23.8	25.93	21.67	27.69	24.99	22.55	24.53	21.41	23.51	25.72	22.12	31.87	22.5	21.71	19.57	28.65	30.47	23.74	28.12
GlobeProtrusion2R	21.92	4.49	7.19	8.42	15.78	14.48	3.97	4.85	7.24	4.47	8.65	3.38	7.38	4.53	4.07	11.97	4.24	4.42	3.03	5.28	8.4	1.81	5.32	10.8	4.76	4.55	16.96	8.02	14.72	15.35	8.16	5.07	14.09	2.72	16.13	5.32	10.87	14.55	3.56	2.67	13.65	2.73	1.83	11.89	4.23	5.68	6.84	10.41	8.41
GlobeR Cor1N	0.52	10.79	14.58	11.37	2.44	13.92	21.11	10.49	14.41	19.7	7.66	11.71	13.7	13.46	14.11	7.8	13.01	15.45	23.31	15.04	12.6	13.81	14.46	11.86	9.68	16.86	0.58	11.22	2.79	1.72	12.64	14.83	8.13	17.82	1.35	12.09	9.25	5	15.73	16.5	6.02	19.95	13.33	6.16	13.86	17.91	11.71	5.28	17.16
HertelR	25.75	22.57	23.21	17.66	24.28	25.22	15.04	16.8	28.57	23.03	17.88	19.41	14.47	17.03	16.91	25.14	19.34	18.08	10.12	15.84	15.06	10.25	13.28	23.93	14.64	15.48	27.8	19.27	23.98	27.43	19.31	16.58	22.42	11.13	27.67	19.31	19.78	22.14	13.26	12.66	24.16	19	15.51	23.59	13.12	22.42	20.24	22.99	17.1
bonyHertelR	5.48	5.86	5.06	5.83	3.72	2.35	8.58	13.27	6.38	10.58	3.42	8.28	7.35	7.98	10.61	1.75	3.76	5.3	8.08	9.64	11.38	13.15	9.8	5.39	13.22	10.25	2.37	4.87	1.04	2.61	1.63	8.45	1.69	13.46	1.43	6.98	4.38	1.4	14.6	10.75	4.61	8.95	7.5	1.93	9.39	6.27	7.17	0.92	5.71
BonyProtrusionR	27.3	16.84	14.38	13.79	21.79	20.91	14.21	12.77	16.82	13.22	16.52	12.46	12.95	15.12	10.46	20.03	15.31	15.64	12.03	11.07	14.08	12.68	11.38	16.36	13.31	11.49	24.47	15.91	21.83	21.54	17.68	15.31	18.66	10.13	22.67	12.27	17.24	20.48	9.73	9.53	21.85	13.35	14.08	18.23	13.52	11.48	14.11	17.74	13.88
BonyProtrusionRpost	3.68	11.49	8.47	13.49	5.32	7.98	14.72	12.85	15.89	13.07	8.58	15.26	13.29	14.6	13.43	5.25	11.75	12.81	13.69	14.66	12.62	16.71	14.19	9.01	14.87	13.68	6.22	11.95	2.76	2.74	8.93	12.32	7.57	15.57	4.24	12.52	7.33	7	17.18	15.47	4.71	15.95	12.15	5.61	13.62	12.66	11.55	5.72	11.84
BonyProtrusionRmid	15.42	7.55	3.14	6.98	11	10.37	8.19	3.5	9.74	5.82	6.3	6.34	4.1	9.27	2.54	8.5	6.98	7.64	4.58	4.55	3.05	8.84	3.8	4.51	5.65	4.21	11.78	6.96	10.44	9.62	6.87	5.09	7.6	5.05	9.71	4.25	5.44	9.24	5.1	5.41	10.87	6.73	5.77	6.46	6.54	2.18	4.63	6.25	4.25
Globepositionant R	31.07	21.79	20.92	17.7	27.32	25.82	18.13	17.86	22.59	17.32	23.25	17.81	17.97	18.47	15.69	28.02	18.97	21.63	17.27	18.06	19.45	17.35	16.58	21.13	16.9	15.25	28.74	21.01	27.02	28.89	23.72	19.58	23.83	13.7	27.35	18.25	20.5	25.93	16.06	14.54	27.39	19.61	20.47	22.54	18.77	18.35	18.08	21.94	17.88
MidglobeCorDakryonR	8.9	3.19	3.45	5.67	2.82	3.14	9.25	4.76	12.09	6.65	5.37	8.76	8.13	5.43	6.57	2.62	5.98	8.33	10.77	9.49	6.16	11.06	9.52	2.87	5.93	8.36	4.03	5.85	4.31	0.66	6.13	5.99	2.86	8.41	2.37	8.37	1.47	0.47	10.83	8.61	3.45	12.41	6.68	0.15	9.32	9.98	2.8	1.77	3.85
AntgobeCorDakryonR	20.31	8.07	7.55	4.61	12.87	8.26	1.53	7.27	0.29	4.36	5.82	3.32	3.5	5.68	5	8.48	4.96	2.65	1.83	2.46	5.75	0.07	1.92	9.14	4.89	2.89	17.26	5.96	14.98	12.17	4.21	4.43	8.69	3.1	15.01	2.77	9.68	11.01	1.81	2.43	13.44	0.42	4.09	11.47	0.81	1.13	8.59	12.99	7.64
AntglobeCorlatorbR	29.51	18.71	18.95	15.39	24.47	22.03	14.29	15.14	19.84	8.69	21.49	16.83	16.95	16.02	15.94	26.41	15.4	14.66	10.71	19.97	17.26	15.12	11.48	17.79	10.11	10.28	28.39	17.43	24.25	27.68	18.61	12.19	19.93	12.36	25.2	13.35	18.86	20.79	11.63	11.04	26.29	16.47	19.84	21.18	10.35	13.28	18.83	21.55	19.57
MidglobeCorlatorbR	18.1	7.45	7.96	5.11	14.42	10.63	3.51	3.11	7.46	2.32	10.3	4.75	5.33	4.91	4.37	15.32	4.46	3.69	1.77	8.02	5.35	3.99	0.05	5.78	0.71	0.97	15.16	5.63	13.58	16.17	8.27	1.77	8.38	0.85	12.56	2.21	7.71	9.3	1.02	0	16.3	4.48	9.06	9.86	0.23	2.17	7.44	10.33	8.08
BonyHertelRnew	28.32	16.65	16.93	14.73	23.82	25.16	12.98	10.79	18.38	11.44	18.97	15.87	15.9	14.23	12.51	23.94	18.12	16.64	9.81	14.26	12.44	9.11	13.07	18.64	8.42	12.26	24.09	18.75	22.38	25.62	19.04	12.4	21.41	9.55	23.85	15.3	17.93	21.58	10.69	11.32	24.59	15.03	14.06	20.69	10.87	15.96	15.62	21.52	17.27
GloberCor1	99.21	89.59	88.28	86.26	92.1	98.93	85.02	89.52	93.66	88.9	87.42	87.15	82.86	80.55	82.17	96.32	88.09	89.23	82.84	86.05	80.76	77.33	76.75	92.77	80.51	83.98	91.58	97.01	95.07	97.53	91.38	91.37	95.9	87.54	98.03	86.9	87.69	89.92	79.67	80.82	95.33	87.62	86.84	92.3	75.11	91.02	80.57	90.56	89.16
Orbitdepth3R	46.21	40.07	38.46	36.53	42.88	42.65	33.75	37.85	37.82	32.17	41.94	35.11	33.57	34.95	31.09	45.56	36.95	39.52	35.81	40.01	36.75	33.23	31.91	38.96	33.14	31.57	48.58	41.73	49.04	46.04	43.07	34.03	42.21	37.55	47.05	35.8	43.31	39.76	29.68	33.84	46.57	37.51	35.33	45.11	35.92	33.89	37.79	44.29	37.78
MidGlobeApexR	51.73	44.16	42.01	38.5	47.77	49.65	38.97	41.49	44.02	38.04	46.9	38.24	37.85	38.82	34.89	48.9	40.8	44	40.04	44.6	40.43	37.5	38.14	43.8	37.63	35.98	52.4	46.33	51.59	52.55	48.11	38.81	46.55	40.47	52.66	42.69	48.7	46.27	33.45	38.73	50.56	41.85	38.74	49.12	41.79	39.13	41.51	47.1	42.69
GlobeR Cor1Exok	16.31	14.18	14.84	11.69	15.01	12.05	8.85	5.55	12.71	11.26	12.8	9.32	8.19	9.79	5.88	13.53	12.26	9.76	3.78	9.63	7.59	6.65	4.79	9.91	3.41	7.52	12.8	11.93	14.85	13.22	9.93	8.51	10.22	5.19	13.12	8.71	8.28	11.13	7.97	7.12	16.48	11.68	8.72	13.01	6.9	10.16	11.07	11.72	7
GlobeR Cor1Endok	10.93	1.57	0.85	0.1	4.03	0.65	3.12	2.29	1.77	3.36	5.64	0.95	0.41	1.81	0.91	4.67	1.56	0.12	3.38	1.45	2.61	0.95	0.06	2.1	1.92	1.08	6.77	2.89	5.01	2.25	0	1.3	3.48	1.99	8.01	0.45	1.23	3.59	1.29	0.53	2.24	1.61	0.52	6.82	1.17	0.82	1.51	2.62	0.71
ExokantRcor1	81.96	74.81	69.86	75.14	75.08	85.55	76.18	84.23	80.45	74.34	75.38	78.38	74.31	71.37	75.7	83.8	73.94	78.07	78.65	76.34	71.36	72.1	70.6	78.86	78.41	74.35	79.72	85.01	79.74	84.44	82.28	81.45	84.07	81.89	85.97	76.12	78.87	77.77	70.96	73.23	77.76	74.86	78.76	81.26	66.45	78.11	69.03	79.43	81.62
EndokanRcor1	87.84	88.14	87.18	85.84	88.09	98.23	91.01	86.9	92.57	91.65	83.93	85.56	83.26	78.4	82.32	94.03	85.95	89.08	87.28	84.98	79.5	77.61	75.44	88.87	81.61	85.82	84.38	93.21	90.33	94.69	91.63	88.38	91.23	84.51	93.26	85.34	86.79	85.81	76.99	81.03	93.89	86.07	88.14	86.05	76	92.35	79.34	88.17	87.2
Lid-ApexorbR	65.35	59.15	55.63	52.41	61.37	64.21	52.03	56.94	56.98	53.68	68.35	51.99	51.24	52.74	47.93	61.99	54.71	58.66	52.83	58.84	51.54	49.4	49.31	57.82	51.43	51.12	66.54	59.63	64.17	65.4	61.71	53.29	58.52	54.26	66.43	55.02	61.14	56.88	48.43	51.52	65.11	56.44	56.24	62.76	55.12	52.93	54.88	59.26	56.88
ExoCorTra-R	73.95	68.59	64.03	60.54	74.85	81.95	67.32	67.95	76.1	66.56	70.23	77.85	71.01	67.41	58.67	77.99	62.49	69.33	70.27	66.86	66.92	68.62	69.59	72.13	70.34	60.67	77.46	78.53	76.31	75.62	73.63	69.76	76.33	73.49	77.42	65.09	70.32	71.46	67.32	63.31	70.97	69.11	76.18	73.18	56.1	40.56	68.13	73.8	79.14
EndoCorTra-R	80.06	82.06	81.37	71.08	86.85	93.07	80.08	69.73	86.81	83.02	79.31	84.71	79.08	73.53	62.24	88.02	73.67	78.37	79.23	75.66	74.33	75.43	73.09	80.92	73.44	70.84	84	86.16	86.7	84.57	82.25	75.41	82.02	75.52	84.75	73.74	78.37	78.65	72.48	69.57	86.63	80.55	85.82	76.67	64.41	33.31	78.58	82.3	85.06
LidCorTra-R	94.27	86.6	83.72	75.2	94.87	96.56	75.3	76.27	88.48	83.84	78.42	87.88	81.32	79.25	65.98	92.51	78.07	83.28	79.56	79.02	75.84	76.17	76.19	87.12	76.4	72.96	90.84	91.97	94.12	89.05	86.56	83.92	88.3	80.5	90.31	75.94	80.63	83.66	77.12	71.91	92.19	84.63	90.9	86.15	68.14	36.69	81.35	85.29	89.42
GlobepostApexR	40.37	32.64	31.05	28.55	37.89	38.1	27.93	29.53	31.14	26.58	36.16	26.17	25.64	27.57	24.36	37.52	30.14	32.41	30.81	33.37	27.54	27.49	26.1	31.75	25.95	24.42	39.37	34.35	40.44	41.34	36.95	28.34	34.62	28.57	39.98	31.44	37.04	34.43	21.76	27.31	40.37	29.51	28.03	37.39	30.42	27.5	29.81	35.66	31.43
Globepositionsag R	66.07	58.03	54.66	52.52	58.53	62.79	52.05	53.37	57.79	50.57	56.87	51.1	54	50.69	48.31	62.64	53.28	53.32	51.5	56.44	54.64	48.44	52	60.82	52.61	49.23	61.19	59.56	64.96	63.4	61.5	52.68	59.29	54.9	66.75	53.91	60.79	58.13	50.97	51.64	63.23	56.15	51.19	62	49.8	54.18	55.38	60.99	57.4
FRMsutRCor1	70.9	72.94	71.35	71.53	68.28	73.77	72.04	78.73	75.28	77.46	68.45	71.28	66.97	66.32	69.66	72.37	69.96	72.59	73.03	71.78	68.32	68.21	63.68	74.14	72.09	71.72	67.49	78.26	72.69	71.91	72.34	78.98	74.49	77.99	74.19	71.6	69.76	68.35	68.98	69.5	70.75	72.59	72.78	71.61	64.25	75.07	64.95	69.05	71.9
MitlatorbRcor1	68.63	70.81	67.87	69.87	66.81	73.17	69.18	73.62	72.23	74.74	66.94	70.57	65.61	64.97	66.66	71.13	70.62	71.74	71.94	69.8	63.59	66.34	61.53	72.74	69.97	69.52	63.2	77.22	71.14	70.46	71.19	77.46	72.29	73.6	70.85	69.58	67.7	66.65	65.75	69	69.66	71.63	71.72	70.1	62.13	73.82	64.18	69.34	71.71
MitlatorbRMidsag1	51.51	50.94	48.07	51.09	48.7	53.22	49.34	49.96	47.63	50.21	48.97	48.79	48.11	47.31	46.96	51.34	47.73	46.53	49.11	52.19	48	48.33	48.81	50.6	48.02	49.14	48.29	49.18	48.37	50.35	48.8	48.89	47.61	50.63	50.91	50.13	47.91	49.43	50.51	47.56	48.9	50.6	51.28	49.15	45.43	49.26	52.41	46.7	49.08
FRMRMidsag1	50.39	52.61	47.25	51.18	49.16	53.69	49.63	49.3	48.24	50.36	49.02	49.72	47.92	46.9	46.7	53.26	50.32	47.57	48.93	54.02	47.93	47.69	48.14	51.91	47.66	49.47	48.79	49.85	50.27	50.99	50.61	49.66	46.4	48.94	51.19	49.94	48.11	49.19	49.28	48.8	48.68	51.43	53.44	49.07	47.35	49.67	53.34	46.41	49.35
GlobeR diameter	23.8	24.56	22.75	23.45	22.84	23.92	23.84	24.65	26.29	23.58	23.11	24.8	24.93	23.23	23.53	23.83	23.45	24.17	24.09	24.34	26.04	23.83	24.57	24.82	25.86	23.82	26.82	24.46	23.07	23.94	24.41	25.86	24.08	24.25	26.2	23.28	24.15	24.4	25.99	23.31	22.95	26.15	23.62	23.68	23.78	23.78	24.06	23.21	24.37
MidlatOrbitR Cor1	73.76	76.16	74.3	75.76	73.02	81.92	76.34	77.94	82.8	79.64	74.27	77.2	72.49	69.92	71.92	79.49	76.87	79.16	78.31	76.7	69.3	71.8	68.18	78.18	72.79	75.31	68.76	84.14	75.61	77.91	79.18	82.2	79.75	79.02	76.94	76.86	72.85	72.78	71.8	73.7	75.77	79.83	77.23	75.47	68.22	81.85	68.08	73.46	76.62
Lidspalt R	38.55	37.77	38.25	34.52	39.15	30.85	40.12	27.48	31.16	42.75	34.06	28.12	29.64	28.04	30.96	35.25	31.15	32.14	29.45	29.74	26.6	28.66	26.15	36.82	25.98	34.16	33.82	34.31	39.12	33.24	30.07	32.94	29.51	29.62	35.16	28.37	31.46	30.43	28.21	32.93	43.72	32.67	36.81	33.3	31.52	37.17	38.79	30.52	30.69
DakryonRCor1	78.9	81.52	80.74	81.66	79.23	90.66	83.49	82.25	93.37	84.54	81.6	83.83	79.37	74.87	77.18	87.84	83.12	86.58	84.67	83.59	75.01	77.26	74.84	83.63	75.62	81.09	74.32	91.05	80.09	85.37	87.17	86.94	87.21	84.44	83.03	84.13	78.01	78.91	77.86	78.39	81.89	88.04	82.74	80.83	74.31	89.89	71.98	77.58	81.53
OrbSTRCor1	95.71	93.05	87.3	87.48	91.66	100.74	91.26	88.18	93.74	95.6	87.26	91.06	86.86	82.48	81.76	98.66	90.28	91.99	91.99	88.01	85.38	83.72	81.23	91.86	85.99	87.29	90.23	98.79	94.8	95.94	94.51	96.46	94.47	92.22	97.74	87.17	89.92	88.35	77.89	84.46	97.47	95.5	87.79	91.38	74.43	97.44	88.25	91.87	94.3
ZygcorR Cor1-N	45.27	42.94	49.66	42.14	45.35	53.07	49.04	38.58	57.59	47.34	41.33	43.92	44.89	40.47	44.33	48.38	45.41	46.36	47.52	43.59	39.25	35.32	38.1	42.59	32.21	42.96	37.57	46.33	38.04	37.83	43.27	44.76	43.63	46.32	42.22	42.54	41.76	38.7	38.04	38.17	42.89	51.82	42.67	42.88	38.06	48.5	37.55	39.61	46.98
ZygpromR Cor1-N	27.85	30.7	36.19	27.19	27.31	39.28	33.11	22.51	35.53	28.71	26.74	26.6	28.17	28.22	30.13	26.17	30.77	32.26	34.62	29.04	26.96	26.12	25.04	30.05	14.94	29.71	29.75	29.83	23.44	26.27	35.21	28.75	29.57	35.57	26.09	28.14	25.15	31.57	25.24	26.04	31.6	32.65	26.69	27.76	29.22	28.45	23.52	28.4	32.62
Orbitsag R	27.29	15.55	14.35	12.15	20.56	19.19	11.32	12.64	12.58	13.22	15.21	10.34	12.77	13.05	10.46	18.86	12.89	13.19	11.79	10.83	13.99	10.02	11.33	16.25	12.96	11.48	23.32	14.59	21.51	20.53	16.24	15.08	17.71	9.38	22.47	11.39	16.99	19.96	8.93	9.1	21.19	11.82	13.38	18.23	13.41	11.48	13.86	17.7	13.41
GlobelatRMidsag1	38.99	32.95	29.06	34.25	33.34	38.63	30.78	30.11	30.32	32.38	32.43	30.25	32.46	29.74	29.88	35.52	31.81	30.38	33.74	35.28	31.93	30.75	32.4	35.1	29.58	33.14	31.43	32.45	33.35	35.08	33.18	32.76	31.56	29.97	35.86	32.91	32.93	34.1	31.5	30.66	33.95	33.25	33.82	33.75	29.81	32.66	33.91	30.13	33.14
Sphenoidtrigone R	6.26	11.65	6.69	12.44	16.79	9.45	6.97	7.2	6.17	3.81	12.34	7.45	4.87	5.55	6.01	10.96	11.03	9.35	14.27	4.58	11.45	6.52	7.76	7.46	7.87	7.71	7.26	10.21	11.53	11.01	10.66	17.09	9.07	11.44	12.35	8.25	7.55	9.99	7.6	5.55	11.51	4.05	10.18	9.94	10.45	9.79	5.41	9.11	9.98
InfmidRCor1Supraorb	4.93	8.76	7.87	2.47	5.37	7.45	6.16	4.04	6.09	4	4.06	5.77	5.25	5.25	5.9	0.19	4.4	5.21	5.87	3.23	4.23	1.04	1.06	0.32	2.77	4.11	10.82	3.44	2.36	1.74	5.32	8.84	3.18	6.42	4.23	4.78	0.23	3.09	6.65	7.01	5.39	8.07	10.83	5.54	7.19	1.2	3.69	1.13	3.3
LatorbDakryonplaneR	10.27	10.71	12.86	11.79	12.43	17.5	14.31	8.63	21.14	9.8	14.65	13.27	13.75	9.9	10.52	16.71	12.5	14.84	12.73	13.79	11.42	10.92	13.31	10.89	5.65	11.57	11.13	13.83	8.95	14.9	15.98	9.48	14.91	10.84	12.18	14.55	10.3	12.26	12.11	9.39	12.23	16.41	11.02	10.74	12.17	16.07	7.8	8.23	9.82
MidinfDakryonplaneR	0.26	2.38	1.47	0.92	4.53	6.02	2.22	2.69	6.39	3.69	2.72	0.05	3.44	1.06	1.41	0.44	0.44	2.17	0.2	1.85	0.31	1.72	1.39	1.18	5.97	2.02	4.08	0.09	3.65	0.15	1.68	1.35	4.49	1.31	0.41	1.94	3.27	1.36	2.34	0.5	1.31	3.87	0.86	0.07	2.34	0.23	4.51	3.86	0.71
LatorbSphenoidantR	21.61	19.25	21.98	21.01	17.5	15.5	18.51	22.65	21.19	20.34	17.94	21.47	19.43	16.73	18	16.65	18.21	18.78	19.79	23.99	21	21.27	18.65	23.45	20.46	22.07	21.15	18.98	19.86	15.94	21.21	16.93	17.9	19.94	13.26	18.49	19.98	13.83	21.34	20.69	20.71	21.18	20.6	18.8	14.42	20.15	22.3	21.22	16.81
LatorbSphenoidpostR	27.81	29.46	27.76	33.43	33.05	24.74	25.35	29.57	26.91	23.97	28.01	28.48	24.12	22.2	23.28	26.77	28.71	27.3	31.92	28.17	32.16	25.85	26.32	30.44	27.29	29.48	27.83	28.74	30.99	26.53	31	28.47	25.91	30.98	25.07	26.43	27.25	22.85	28.33	25.5	31.95	24.93	26.37	28.19	24.72	29.68	27.27	30.29	26.78
SphenoiddepthR	6.26	11.65	6.69	12.44	16.79	9.45	6.97	7.2	6.17	3.81	12.34	7.45	4.87	5.55	6.01	10.96	11.03	9.35	14.27	4.58	11.45	6.52	7.76	7.46	7.87	7.71	7.26	10.21	11.53	11.01	10.66	17.09	9.07	11.44	12.35	8.25	7.55	9.99	7.6	5.55	11.51	4.05	10.18	9.94	10.45	9.79	5.41	9.11	9.98
GlobeHor1R	-8.38	-2.15	-0.82	-0.97	-2.71	-3.08	0.99	-0.75	1.11	-2.13	-3.25	0.21	-3.13	-0.32	-0.9	-3.92	-1.29	-0.96	-3.77	-2.93	-3.39	-1.18	-3.39	-3.36	0.04	-2.33	-2.21	-2.23	-4.15	-4.51	-3.27	-3.61	-3.3	-0.81	-5.4	-1.94	-4.37	-4.93	-1.57	-1.62	-3.82	-2.38	-2.3	-4.12	-2.25	-2.51	-2.07	-2.92	-3.49
GlobevertR	-0.44	-2.47	-1.02	-1.95	-1.32	-2.51	-2.22	-3.37	-3.99	4.63	-2.83	-1.88	-2.35	4.98	-0.47	-1.82	-0.41	-3.08	-0.64	-3.49	-1.29	-3.14	-2.67	-1.26	3	-3.01	-1.7	-3.64	-3.63	-1.67	2.06	3.81	-1.59	-0.07	0.1	-2.14	-1.84	-5.32	-1.5	-2.04	-1.69	-3.21	-4.45	0.7	-5.49	-0.11	-1.61	-0.29	-0.83
bonyHertelRL	44.97	66.14	50.6	51.36	43.69	57.39	50.28	40.79	61.28	50.16	56.72	66.87	54.1	57.5	50.42	60.51	59.9	58.92	48.61	60.86	45.45	57.7	50.87	56.19	43.16	54.14	48.17	56.2	51.02	56.19	63.66	56.98	41.44	55.07	43.9	57.78	51.3	48.83	43.06	50.83	55.51	67.12	71.17	49.56	45.89	58.98	61.18	53.45	46.43
Orbit Volume, left [cmü]	29.041	33.338	26.386	32.014	27.851		30.438	30.039	29.155	31.864	30.714	30.37	26.636	29.044	25.32	33.845	28.599	28.162		33.101	34.921	27.986	27.278		30.042	29.735	28.354	29.748	35.943	30.682	32.512	28.065	30.464	32.901	35.441	23.708	28.567	24.625	29.767	29.078	28.504	30.59	30.841	35.227	24.272	31.421	31.9	31.264	28.085
Orbit Surface, left [cmý]	54.6	58.3	52.1	58.4	53.3		57.3	57.8	57.5	58.6	58.1	54.9	52.2	54.4	49.6	61.7	53.9	54		60.6	60.8	51.9	52.4		56.7	56.1	53.7	56.1	64.8	57.5	60.1	54.3	57	60.5	61.7	49.1	54.7	51.2	55.6	55.1	53.9	58.6	59	61.8	48.9	59.4	58.8	58.6	54
Orbital width L	42.37	44.76	39.55	42.09	41.38	42.82	42.67	40.7	47.82	39.7	43.42	41.57	40.74	40.36	36.41	45.44	40.54	38.79	42.91	46.08	41.63	41.8	38.26	41.64	36.69	36.86	42.35	40.63	40.34	40.18	42.53	41.01	41.55	41.25	43.84	39.05	41.2	40.11	42.86	41.09	41.04	45.76	44.89	41.11	39	42.26	43.92	40.83	40.39
Orbital height L	42.65	41.6	40.77	43.87	41.64	45.22	46.27	41.45	45.57	36.29	40.07	42.61	41.77	42.38	36.75	41.85	38.77	42.06	41.57	40.18	43.54	39.83	40.9	43.27	41.58	39.11	46.77	40.44	45.42	44.6	44.81	40.58	44.74	40.7	42.69	40.23	37.07	43.1	44.48	43.31	43.43	37.59	45.39	40.46	40.82	39.71	38.47	40.45	41.1
orbitlength med L	38.93	46.43	41.3	44.79	41.36	45.86	44.26	44.56	51.27	37.49	46.32	44.87	40.61	43.55	37.39	48.2	44.67	45.48	49.47	51.35	44.85	45.81	42.51	43.9	38.67	39.91	43.69	47.91	47.16	44.14	49.54	42.24	46.21	46.76	45.79	43.72	47.35	41.98	41.84	43.28	45.56	51.49	43.07	44.61	46.44	44.6	42.08	45.86	41.48
orbitlength lat L	43.97	50.86	43.51	48.94	44.92	47.09	47.83	48.3	45.38	48.33	46.64	47.19	43.31	45.51	43.95	48.64	47.82	49.54	49.59	49.33	46.09	47.95	45.46	47.48	50.38	45.86	49.09	50.04	49.82	43.64	47.38	47.02	47.02	50.28	53.32	45.78	49.04	44.81	47.7	48.19	45.35	46.67	46.36	51.2	48.7	45.88	48.06	51.02	42.71
ApexL-Cor1	42.32	38.39	39.08	37.83	39.25	45.55	40.21	40.2	45.02	48.06	34.92	40.01	37.35	33.65	38.65	38.52	40.12	38.83	36.77	33.97	31.45	32.11	34.24	42.38	36.14	41.6	30.32	43.71	34.32	41.1	38.63	47.01	42.83	38.86	37.85	41.53	33.75	39.19	36.62	36.37	38.4	38.32	40.04	35.72	29.61	46.76	31.01	34.08	41.38
SuprorbforLCor1	84.26	92.94	90.17	87	77.92	92.97	90.3	87.12	96.01	91.36	82.87	87.38	81.01	80.98	83.05	86.55	86.53	92.57	90.46	81.76	77.46	76.64	76.07	89.73	78.05	89.72	82.5	96.07	85.38	82.91	90.99	97.04	86.11	90.81	87.3	86.16	82.99	82.4	80.92	84.62	87.67	90.84	89.52	84.15	79.11	90.41	76.29	84.41	83.09
OrbitaleLCor1	74.25	77.25	76.35	76	71.35	82.45	74.83	82.36	78.22	90.59	72.78	80.18	71.1	71.95	77.03	78.04	77.57	80.84	74.95	75.29	69.15	70.35	73	85.22	80.93	82.65	68.06	85.52	76.91	78.31	79.4	85.2	81.92	79.48	77.24	80.14	78.87	72.51	73.02	74.83	74.12	77.03	72.29	79.58	69.4	89.11	69.89	76.84	76.74
SupraorbLSTCor1	98.85	103.31	94.05	94	93.78	107.34	99.6	95.49	105.2	101.15	90.2	95.09	89.18	89.73	87.99	99.89	97.04	104.39	96.13	92.63	89.82	86.59	86.19	99.61	83.47	94.24	95.59	107.08	95.34	96.22	100.11	103.96	98.81	98.2	97.93	94.74	93.92	93.58	87.13	91	99.24	101.41	93.84	96.25	85.17	99.42	89.52	93.02	97.27
OrbitdepthL	39.34	48.02	40.97	46.48	41.48	44.96	44.96	44.41	44.24	43.05	44.65	45.51	41.16	43.99	40.34	46.28	45.71	48.17	46.84	47.93	43.15	46.6	43.11	44.77	45.76	43.03	45.66	48.1	48.21	42.59	47.14	44.48	44.58	48.44	48.39	43.82	47.29	41.52	42.6	45.33	43.73	46.39	43.35	47.55	46.44	43.79	44.97	48.69	40.02
Orbitlenghtsup L	50.7	56.4	53	49.36	49.68	52.55	56.41	63.14	55.96	53.7	52.21	54.95	53.52	49.67	50.83	57.25	54.59	56.44	56.28	57.21	52.62	51.79	51.94	57.47	53.28	52.52	50.85	55.9	56.51	52.48	58.81	52.28	51.91	55.82	53.45	53.71	53.83	50.64	52.01	53.19	56.28	58.23	54.31	56.65	53.17	55.99	53	57.36	51.36
Orbitlenghtinf L	46.11	52.71	46.5	46.86	45.18	49.34	50.46	58.94	50.73	48.92	50.14	50.01	47.19	46.36	42.68	50.96	50.41	47.25	49.46	55.77	46.71	49.78	47.11	51.85	52.52	48.86	46.69	53.01	51.53	49.09	51.33	49.09	48.75	51.6	50.02	49.17	50.83	44.47	47.56	50.54	49.46	50.87	47.69	54.87	46.61	51.72	53.02	50.48	48.75
Orbitlenghtlat L	46.45	51.16	45.55	45.52	44.82	46.85	49.85	56.15	48.09	49.54	45.54	47	45.11	42.62	42.77	48.06	47.95	44.44	47.69	50.68	45.77	46.04	44.81	50.84	50.16	45.57	45.74	48.74	48.22	44.07	47.2	46.14	46.47	50.37	49.96	46.05	47.59	43.63	48.48	48.23	47.06	46.33	45.23	52.31	44.91	47.77	48.2	49.87	45.91
Orbitdephtnew L	39.82	44.87	40.44	39.5	39.16	42.56	43.95	52.37	45.66	40.22	41.79	42.69	40.26	37.73	35.74	44.44	42.58	39.62	45.11	47.91	40.55	41.51	39.84	45.27	41.84	39.74	37.47	45.36	43.41	40.51	44.31	40.07	42.76	45.44	42.07	42.33	43.23	38.59	41.65	42.21	43.52	44.38	38.65	45.65	40.42	43.34	40.73	44.02	41.74
Orbitdepthant L	13.54	19.4	13.88	15.2	17.41	17.05	16.73	12.49	25.47	9.63	19.18	18.92	13.44	14.88	10	20	14.99	17.12	17.8	19.06	15.91	16.55	13.91	14.99	6.83	9.33	14.21	15.46	14.71	18.09	18.44	13.4	16.95	13.74	15.78	15.75	12.62	14.56	16.73	15.38	16.36	20.16	18.14	14.65	14.97	17.44	12.52	13.68	14.62
Infrorbdepth L	79.37	83.45	77.53	81.2	76.67	86.61	80.75	85.32	87.46	91.44	79.08	83.88	76.16	76.34	78.15	84.6	84.11	85.19	82.6	80.2	74.86	77.38	77.43	86.19	82.4	84.6	72.24	90.9	82.39	85.28	85.75	89.13	85.23	84.89	83.67	85.2	80.83	80	76.42	80.18	80.51	84.55	78.68	81.91	74.1	92.35	75.17	80.58	80.57
GlobeLparalCor1	27.55	18.44	18.61	15.19	23.92	21.8	14.46	14.92	19.91	12.67	16.05	17.77	18.2	15.98	16.68	23.09	16.74	16.64	12.34	18.47	15.45	12.7	14.62	16.65	9.45	12.14	27.38	21.97	24.48	27.46	17.65	14.61	22.39	14.03	21.77	14.22	19.96	22.84	13.58	12.28	25.95	15.63	18.56	17.65	13	14.15	16.97	21.54	21.41
distGlobeSupraSTL	23.21	36.52	26.9	28.9	21.21	30.94	36.23	29.8	35.48	30.24	29.97	30.7	27.48	30.63	31.59	27.78	28.98	35.84	31.3	30.58	34.42	33.25	28.72	31.47	24.02	31.27	29.7	28.2	22.3	20.55	30.03	30.97	22.98	32.45	28.3	27.52	26.58	24.82	30.25	31.09	25.04	37.91	29.64	30.96	29.61	28.99	32.85	23.81	28.73
distGlobeInfraSTL	18.38	28.69	22.85	23.36	19.42	26.68	25.82	22.68	25.59	26.99	23.84	26.28	23.33	25.78	26.38	23.62	24.11	25.38	27.57	22	28.12	26.68	24.65	26.27	26.42	25.33	24.79	21.05	19.9	20.88	24.54	23.33	20.8	27.46	25.16	23.74	23.62	21.02	23.82	24.73	22.15	32.77	22.1	25.41	20.38	25.1	29.45	22.35	26.4
GlobeProtrusion2L	20.05	3.57	7.8	5.89	15.46	10.54	4.6	6.64	7.03	5.34	6.27	3.91	5.85	5.82	3.83	10.9	5.72	3.76	3.38	6.49	6.61	2.24	6.22	8	3.44	3.43	17.05	12.64	16.45	16.94	7.86	5.03	14.86	1.89	12.94	4.49	10.1	13.93	5.23	2.92	14.66	1.93	3.28	8.58	5.43	4	4.88	10.33	12.34
GlobeLCor1N	2.48	11.06	14.92	11.57	2.99	14.16	20.93	10.71	14.33	15.71	13.1	10.77	12.45	13.5	13.36	11.12	11.67	13.47	21.68	16.54	14.41	16.23	11.33	13	10.34	15	1.58	6.68	2.55	1.95	13.6	12.42	5.68	16.15	4.77	11.22	8.15	2.96	13.78	15.26	6.36	20.79	14.62	9.7	11.21	17.04	13.57	5.28	15.32
HertelL	22.03	21.38	19.75	18.62	24.53	20.84	14.66	16.93	27.04	22.05	13.8	19.9	15.83	15.55	18.35	22.06	20.16	17.74	11.45	14.62	12.1	9.17	16.37	18.94	13.5	14.81	26.46	23.79	24.03	25.92	18.36	16.73	22.31	10.92	25.02	17.44	17.29	22.14	13.44	12.83	22.17	17.07	14.93	18.22	13.27	17.68	17.61	22.65	18.95
bonyHertelL	3.38	6.15	3.4	6.82	3.89	1.96	9.6	10.89	7.29	11.86	8.45	6.26	7.26	7.13	12.41	0.89	4.82	6.19	9.18	6.66	11.48	10.55	8.96	8.32	12.07	12.66	1.31	1.32	1.74	3.66	3.82	7.93	2.62	13.47	5.29	8.86	3.14	4.18	14.05	10.66	2.65	9.65	4.91	7.32	10.66	9.63	5.52	0.64	2.64
BonyProtrusionL	25.11	15.53	14.73	16.02	21.74	19.86	13.18	11.78	15.42	13.11	13.19	12.74	15.91	13.37	11.72	18	14.73	17.26	10.93	12.47	13.14	14.46	11.67	13.14	12.01	12.15	24.21	18.67	22.35	23.49	15.82	15.09	18.23	13.09	17.83	10.46	16.04	20.77	10.45	11.51	21.98	13.35	15.4	14.58	11.1	9.9	13.9	18.72	16.86
BonyProtrusionLpost	3.47	13.18	8.23	14.54	9.07	12.94	14.34	14	15.83	12.47	12.49	13.68	12.06	13.51	15.5	6.45	13.76	12.39	14	13.82	14.45	18.82	13.96	12.19	14.67	15.39	8.07	8.16	5.64	7.69	10.28	11.74	7.07	19.13	8.85	12.14	8.32	7.41	16.56	16.19	4.41	15.19	11.98	11.76	15.65	13.31	11.85	9.12	9.73
BonyProtrusionLmid	13.4	7.86	3.55	9.49	12.51	12.31	6.9	4.39	8.99	3.89	5.67	4.64	8.38	6.56	3.25	7.32	8.06	9.15	2.77	6.04	5.3	11.76	5.05	1.18	5.14	7.24	12.34	7.76	10.52	12.69	5.78	5.25	7.35	10.44	5.92	3.22	4.91	9.8	5.19	8.09	10.7	6.96	6.43	4.81	6.7	3.46	5.6	9.64	6.7
Globepositionant L	29.08	20.81	19.74	19.21	26.46	23.53	18.06	16.85	20.91	16.94	19.52	18.79	18.88	18.06	16.83	25.29	18.69	22.04	17.25	19.32	19.27	18.01	16.82	17.89	14.74	15.54	28.77	23.96	26.42	29.1	21.18	19.6	23.17	14.34	22.27	16.05	20.68	25.67	16.19	14.98	27.63	19.6	21.65	19.78	16.57	17.23	17.99	23.07	21.41
MidglobeCorDakryonL	7.55	3.46	3.19	6.08	2.83	3.12	9.21	4.76	11.64	2.64	10.5	7.59	6.46	5.06	7.52	5.29	4.38	6.71	10.01	10.29	7.83	13.13	6.16	3.74	5.97	6.69	3.91	0.84	4.09	1.13	6.92	3.55	0.11	6.96	0.91	6.64	0.06	1.46	8.6	7.4	2.71	12.9	7.87	3.81	7.65	8.73	4.28	2.31	1.76
AntgobeCorDakryonL	18.35	7.8	7.2	4.4	12.32	8.03	1.71	7.05	0.37	8.34	0.38	4.26	4.75	5.64	5.74	5.16	6.3	4.62	0.2	0.96	3.94	2.35	5.05	8	4.23	4.75	16.26	10.49	15.22	11.95	3.25	6.85	11.15	4.77	11.58	3.64	10.78	13.06	3.77	3.67	13.1	1.26	2.81	7.93	3.45	2	6.73	12.98	9.48
AntglobeCorlatorbL	27.55	18.44	18.61	15.19	23.92	21.8	14.46	14.92	19.91	12.67	16.05	17.77	18.2	15.98	16.68	23.09	16.74	16.64	12.34	18.47	15.45	12.7	14.62	16.65	9.45	12.14	27.38	21.97	24.48	27.46	17.65	14.61	22.39	14.03	21.77	14.22	19.96	22.84	13.58	12.28	25.95	15.63	18.56	17.65	13	14.15	16.97	21.54	21.41
MidglobeCorlatorbL	16.75	7.17	8.22	4.71	14.43	10.65	3.55	3.11	7.9	1.68	5.18	5.92	6.99	5.27	3.42	12.65	6.05	5.31	2.52	7.23	3.67	1.91	3.41	4.91	0.75	0.71	15.04	10.64	13.35	16.64	7.48	4.21	11.12	2.3	9.28	3.94	9.24	11.23	1.21	1.21	15.56	3.99	7.88	5.91	1.9	3.42	5.95	10.87	10.18
BonyHertelLnew	24.98	16.38	17.39	14.14	22.87	20.34	12.23	12.73	16.73	10.11	13.3	17.44	15.16	14.28	14.11	21.77	16.55	16.46	10.46	15.84	12.07	11.02	13.46	15.17	8.33	10.21	23.37	21.34	24	25.3	16.52	12.87	19.91	9.98	19.69	11.69	18.31	19.03	10.69	11.48	23.44	13.63	16.44	16.16	11.54	11.84	16.52	20.72	19.83
GlobeLCor1	97.25	89.32	87.94	86.06	91.55	98.7	85.2	89.3	93.74	92.88	81.98	88.09	84.12	80.51	82.92	93	89.43	91.2	84.47	84.55	78.95	74.91	79.89	91.63	79.84	85.84	90.58	101.55	95.3	97.31	90.42	93.79	98.35	89.21	94.6	87.77	88.79	91.97	81.62	82.06	94.99	86.78	85.55	88.77	77.76	91.9	78.71	90.56	91
Orbitdepth3L	44.86	39.8	38.72	36.12	42.89	42.68	33.79	37.86	38.26	36.17	36.82	36.27	35.23	35.32	30.14	42.89	38.55	41.14	36.57	39.21	35.07	31.15	35.27	38.09	33.1	33.24	48.46	46.74	48.82	46.51	42.27	36.46	44.95	39	43.77	37.53	44.84	41.69	31.91	35.05	45.83	37.02	34.14	41.15	37.59	35.14	36.31	44.83	39.88
MidGlobeApexL	69.37	61.36	59.22	63.11	61.35	65.2	54.71	60.64	59.11	61.98	59.17	60.32	56.73	54.22	51.16	65.41	60.09	56.03	59.59	65.09	58.05	51.85	56.77	64.13	54.18	60.54	67.26	66.08	69.2	65.62	64	58.09	63.22	60.48	63.72	58.76	62.19	63.89	54.69	55.49	66.15	60.38	61.42	61.07	55.66	59.23	60.41	61.21	64.28
GlobeL Cor1Exok	14.34	13.91	14.49	11.48	14.46	11.82	9.03	5.33	12.78	15.25	7.36	10.26	9.44	9.75	6.63	10.21	13.6	11.73	5.41	8.13	5.78	4.23	7.92	8.77	2.75	9.38	11.79	16.47	15.09	12.99	8.97	10.92	12.67	6.86	9.7	9.58	9.38	13.17	9.92	8.36	16.15	10.85	7.43	9.47	9.55	11.03	9.21	11.72	8.84
GlobeL Cor1Endok	8.96	1.3	0.51	0.31	3.48	0.42	2.94	2.08	1.85	0.62	0.2	1.89	1.66	1.78	0.17	1.35	2.91	1.85	1.75	0.05	0.8	1.47	3.19	0.95	2.58	0.78	5.77	7.43	5.25	2.03	0.96	3.71	5.93	3.66	4.58	1.31	2.33	5.63	3.25	0.71	1.9	0.77	1.8	3.29	1.47	0.05	0.35	2.62	2.55
ExokantLcor1	83.84	76	77.03	74.01	79.1	88.2	76.15	83.71	81.46	80.93	73.84	77.28	75.03	70.15	76.89	81.78	77.71	80.88	79.48	76.48	74.97	69.25	73.34	86.86	75.78	78.56	77.85	85.15	80.69	84.19	80.63	84.28	87.29	82.82	83.84	80.26	79.96	79.81	72.44	74.18	79.94	77.02	77.49	77.33	69.98	83.61	69.96	78.24	82.7
EndokanLcor1	88.73	87.9	87.68	86.89	88.05	98.33	85.27	87.55	91.2	92.88	79.62	86.84	81.65	79.07	83.85	89.27	87.1	89.63	85.16	84.22	76.79	75.16	77.94	92.48	83.24	84.3	85.24	95.02	89.79	95.89	91.13	91.77	93.62	86.59	86.78	87.56	86.14	86.85	79.76	81.67	92.29	85.95	86.57	84.91	76.57	91.34	78.79	87.71	89.71
Lid-ApexorbL	64.55	59.48	55.26	56.05	60.51	60.14	53.26	55.89	54.29	53.18	73.2	54.13	52.15	51.11	50.47	60.49	55.42	58.09	54.09	58.08	51.24	49.45	50.05	56.38	54.14	51.2	65.54	64.99	63.97	63.4	59.19	54.75	60.35	56	63.06	52.8	60.4	56.83	50.93	51.58	63.42	54.76	55.55	58.74	53.99	50.29	56.33	62.9	55.31
ExoCorTra-L	76.42	70.91	71.63	59.52	76.57	79.16	64.82	66.55	73.17	71.85	68.73	76.85	68.59	64.4	54.09	76.2	65.08	67.17	72.94	70.75	70.01	71.46	67.72	76.97	67.75	61.19	81.36	76.66	78.12	71.45	70.76	69.48	76.08	73.15	76.07	67.76	71.78	70.94	66.76	59.14	71.56	73.57	76.81	67.02	57.98	6.87	71.02	72.16	81.95
EndoCorTra-L	81.1	82.26	81.72	72.22	86.15	90.38	73.54	70.04	83.89	83.98	74.55	86.02	76.07	73.47	61.69	83.31	74.94	76.88	77.95	76.98	71.63	75.48	73.79	83.4	75.17	67.89	86.73	87.28	86.6	84.12	81.32	77.73	83.09	76.99	78.52	75.26	77.93	78.55	74.36	68.43	84.64	81.38	84.79	74.45	64.29	20.18	78.7	81.72	88.16
LidCorTra-L	93.78	86.85	85	74.2	92.18	91.36	76.47	75.97	86.96	87.52	100.53	88.66	78.18	76.58	62.69	89.63	78.16	79.95	80.33	79.23	74.72	77.78	75.67	86.06	77.17	72.46	93.55	97.39	91.61	87.81	85.12	82.95	88.38	82.11	88.55	78.03	82.33	84.29	76.74	69.67	89.11	85.31	89.44	78.99	67.55	12.08	82.54	85.57	91.34
GlobepostApexL	37.74	32.65	30.37	31.32	36.49	34.07	28.14	29.41	27.99	26.61	29.37	28.45	27.69	28.25	23.69	37.25	30.95	32.93	33.47	33.06	26.69	25	26.95	29.08	27.77	25.39	38.38	38.13	41.77	37.02	34.37	30.06	36.08	28.64	37.11	28.83	36.14	33.73	24.03	27.14	39.42	28.14	28.27	32.94	29.43	27.28	29.48	39.64	31.2
Globepositionsag L	64.84	57.17	55.17	49.84	57.95	57.69	53.63	63.57	57.22	52.97	52.36	54.2	53.17	49.81	47.13	60.77	54.36	52.33	52.75	58.75	52.51	48.12	50.74	58.72	52.11	49.71	61.19	62.85	65.45	62.33	58.28	52.01	60.24	54.94	59.39	51.92	59.07	58	51.28	50.82	64.14	53.31	51.4	59.94	50.16	52.62	53.58	61.72	58.07
FRMsutLCor1	72.26	72.94	70.54	71.91	68.68	78.36	72.97	76.57	77	82.77	68.68	70.65	68.96	66.24	68.81	71.23	72.88	74.74	74.02	68.71	66.88	63.89	66.43	76.46	71.52	75.63	67.21	80.2	71.31	72.02	73.9	80.92	78.45	79.23	74.91	76.08	70.48	72.94	70.93	70.58	71.55	73.15	69.11	72.61	66.22	80.05	62.19	69.84	71.17
MitlatorbLcor1	69.7	70.88	69.33	70.87	67.63	76.9	70.73	74.39	73.82	80.21	65.92	70.32	65.92	64.54	66.24	69.9	72.69	74.57	72.13	66.07	63.5	62.21	65.27	74.98	70.4	73.69	63.2	79.57	70.82	69.86	72.77	79.18	75.97	75.18	72.84	73.55	68.83	69.13	68.04	69.78	69.04	71.15	67	71.12	64.76	77.74	61.74	69.02	69.59
MitlatorbLMidsag1	47.82	51.36	48.14	52.01	47.85	52.35	49.64	49.08	49.66	50.03	48.33	50.12	47.95	46.58	47.67	52.23	49.81	44.29	49.8	53.84	49.91	49.52	46	51.04	47.94	49.9	49.34	48.91	48.71	47.6	48.45	47.4	45.72	49.86	53.59	47.55	47.49	49.71	49.15	47.94	48.67	49.13	52.75	49.01	46.04	49.89	51.1	47.26	47.63
FRMLMidsag1	46.28	51.85	49	52.33	49.89	54.46	50.51	48.82	49.66	49.93	49.26	51.35	49.08	47.18	47.79	54.09	50.34	45.4	50.19	55.18	48.82	50.1	46.74	51.96	47.83	50.83	48.89	51.22	49.08	49.05	50	48.59	45.96	49.33	54.12	47.91	47	49.78	49.47	48.69	48.04	51.31	56.52	49.46	47.55	51.02	53.18	47.83	48.23
GlobeL diameter	23.82	24.13	22.78	23.99	21.99	22.73	23.83	24.34	25.57	24.38	23.06	24.76	22.73	23.46	26.71	22.72	23.51	23.83	24.5	23.39	25.51	23.94	23.66	25.24	24.76	23.65	26.33	24.28	24.9	24.02	24.05	24.92	23.42	25.29	25.53	21.73	23.59	24.27	25.67	22.97	23.39	24.98	24.42	24.68	23.6	22.41	23.28	22.26	24.04
MidlatOrbitL Cor1	75.17	77.73	74.55	76.6	73.88	84	77.43	79.25	84.72	82.79	73.39	77.42	71.68	70.68	71.13	78.09	78.66	79.18	78.91	75.58	69.36	70.05	70.74	80.34	72.16	77.51	68.48	85.51	75.72	77.25	79.87	84.03	82.17	80.25	78.04	79.24	74.82	74.89	72.94	74.43	76.25	80.09	74.94	75.63	70.28	84.1	67.23	74.15	75.92
Lidspalt L	36.59	36.13	33.16	38.16	37.25	30.62	29.16	27.75	31.71	39.04	29.84	29.32	29.75	30.4	29.79	35.95	28.66	29.78	30.17	26.01	21.11	26.5	28.73	33.11	26.91	30.59	35.96	38.18	37.55	33.24	31.8	31.88	29.42	30.38	35.4	29.68	29.59	31.48	26.86	34.58	40.8	31.12	35.19	30.27	29.13	31.48	35.24	33.5	28.93
DakryonLCor1	80.65	84.57	79.77	82.33	80.13	91.1	84.13	84.12	95.61	85.36	80.86	84.52	77.43	76.83	76.03	86.29	84.63	83.8	85.7	85.09	75.23	77.9	76.21	85.71	73.92	81.33	73.76	91.44	80.62	84.64	86.97	88.89	88.37	85.33	83.25	84.93	80.82	80.66	77.83	79.08	83.46	89.02	82.89	80.14	75.8	90.46	72.71	79.29	82.25
OrbSTLCor1	94.03	95.48	90	88.45	91.99	103.08	89.19	88.36	95.3	97.89	84.06	90.67	85.03	84.88	82.78	95.74	92.17	93.93	92.41	84.06	83.52	80.01	82.12	94.41	85.87	88.3	90.68	99.93	92.95	96.55	94.62	96.32	96.63	93.21	94.79	90.96	90.96	89.78	80.7	84.65	96.35	96.27	86.3	90.7	75.94	95.53	86.13	91.56	94.94
ZygcorL Cor1-N	46.36	41.6	47.84	38.95	42.34	49.17	48.6	37.34	54.55	41.96	40.85	43.6	43.26	38.29	43.21	49.09	43.93	41.27	46.49	47.09	39.72	40.86	33.95	40.54	33.14	38.44	39.03	43.71	37.67	38.29	41.87	40.74	38.45	43.72	39.68	38.94	39.43	35.03	34.43	36.83	42.99	50.23	48.04	43.99	35.47	45.66	39.08	40.52	48.18
ZygpromL Cor1-N	25.24	28.35	33.95	25.71	25.46	36.54	33.84	21.8	32.19	21.55	26.03	25.49	27.37	28.54	25.16	27.97	29.4	29.15	35.58	30.37	27.02	28.19	21.66	25.03	15.78	22.57	30.26	29.91	23.83	26.15	32.08	25.12	27.04	31.52	23.85	26.16	19.23	29.54	23.15	27.27	31.18	34.13	29.84	26.6	24.59	21.99	24.19	28.49	33.11
Orbitsag L	24.96	12.51	14.73	12.45	19.06	15.49	11.12	11.71	11.5	13.09	12.14	11.64	12.94	12.6	11.37	16.98	12.22	13.41	10.53	11.46	12.7	10.8	11.09	13.13	11.84	12.14	23.79	18.36	22.04	21.9	14.86	14.32	17.58	9.88	17.43	9.89	15.95	19.79	9.58	8.93	20.8	11.75	14.24	14.41	10.86	9.72	13.13	17.7	16.41
GlobelatLMidsag1	35	31.73	31.74	33.51	31.29	34.26	32.22	31.54	32.72	31.7	32.91	32.94	30.36	30.34	29.48	35.16	31.54	26.42	34.65	36.27	32.18	30.25	29.58	34.75	29.78	33.42	32.62	33.46	34.93	32.86	33.82	30.89	30.28	29.61	35.43	31.46	30.79	34.86	30.04	29.99	34.46	32.45	35.02	31.05	30.17	32.35	32.57	30.38	32.66
Sphenoidtrigone L	5.88	14.8	7.65	18.26	16.4	11.28	7.45	8.14	6.36	5.65	11.12	7.17	7.2	6.06	7.37	16.11	9.91	8.58	13.29	6.81	10.49	9.58	7.39	8.17	8.36	8.2	8.05	10.65	11.62	10.28	9.82	16.11	8.69	12.35	9.13	7.3	7.31	11	5.83	4.8	10.93	8.37	10.39	8.12	12.12	11.63	6.57	8.16	8.44
InfmidLCor1Supraorb	4.72	9.21	9.61	2	3.4	5.49	6.68	3.66	5.61	0.79	3.86	5.68	5.02	4.85	6.33	2.99	3.85	4.44	7.74	4.78	4.69	2.65	0.14	1.7	3.58	2.62	8.82	3.5	3.72	1.68	5.05	8.01	0.66	4.65	3.99	1.77	0.68	0.63	5.75	5.72	8.08	7.69	14.03	4.53	5.05	1.48	5	1.99	4.96
LatorbDakryonplaneL	9.2	10.63	11.41	10.79	11.6	13.77	12.76	7.87	19.54	4.33	15.68	13.51	13.45	10.34	10.94	17.94	10.43	12.02	12.54	17.52	11.51	15.05	9.56	8.65	5.22	7.39	11.12	11.48	9.27	15.51	14.4	7.76	11.24	9.26	10.19	10.58	9.18	9.78	9.81	8.61	12.85	16.89	15.75	9.71	9.55	12.15	10.23	8.56	11.93
MidinfDakryonplaneL	0.47	1.93	3.21	0.45	2.56	4.06	2.74	3.07	5.91	6.9	2.52	0.04	3.21	1.47	0.97	3.24	0.99	1.4	2.07	3.4	0.15	0.12	2.59	2.56	6.78	3.51	2.08	0.15	2.3	0.09	1.42	2.19	1.98	0.45	0.64	1.07	2.82	1.09	1.44	1.79	1.38	3.49	4.06	1.07	0.2	2.46	3.2	3	0.95
LatorbSphenoidantL	21.45	17.97	24.03	21.88	19.46	15.39	17.93	22.03	22.12	21.21	17.95	20.13	19.58	15.45	16.2	14.99	18.87	20.7	21.73	19.16	20.02	20.05	17.58	23.59	21.32	22.24	20.81	18.01	19.14	15.81	24.06	15.41	16.84	18.66	19.41	18.81	23.12	11.86	23.27	23.24	19.88	22.19	18.56	19.33	15.81	19.7	21.07	20.7	16.52
LatorbSphenoidpostL	27.14	31.41	31.07	37.88	33.99	26.25	24.61	29.72	28.2	26.76	26.83	26.75	26.54	21.06	23.16	30.13	28.21	28.66	31.45	25.68	30.18	29.19	24.91	31.54	29.01	29.45	28.38	28.34	30.59	25.63	32.8	27.45	25.26	30.44	28.52	25.97	29.87	22.02	28.83	27.98	30.48	29.76	24.59	27.12	27.45	30.99	27.36	28.59	24.8
SphenoiddepthL	5.88	14.8	7.65	18.26	16.4	11.28	7.45	8.14	6.36	5.65	11.12	7.17	7.2	6.06	7.37	16.11	9.91	8.58	13.29	6.81	10.49	9.58	7.39	8.17	8.36	8.2	8.05	10.65	11.62	10.28	9.82	16.11	8.69	12.35	9.13	7.3	7.31	11	5.83	4.8	10.93	8.37	10.39	8.12	12.12	11.63	6.57	8.16	8.44
GlobeHor1L	7.17	0.08	1.64	-0.27	0.92	-1.45	0.44	2.92	0.62	1.49	3.2	1.11	0.31	1.56	0.11	3.63	0.42	-0.11	5.23	1.74	1.83	-1.28	1.11	2.82	-0.4	1.71	2.74	4.17	4.5	2.52	3.23	2.43	2.88	-1.46	2.21	2.47	1.73	3.91	0.64	-0.08	3.79	2.73	1.9	1.03	2.01	1.53	0.95	1.68	3.2
GlobevertL	-2.43	-0.6	-0.35	1.8	-1.37	-4.65	-3.42	-3.31	-1.64	2.6	-2.96	-0.46	-2.24	3.51	-1.39	-1.62	-0.08	-2.59	0.77	-5.36	-3.85	-4.65	-2.44	0.4	2.22	-6.02	-4.67	-3.74	-1.81	-2.21	1.74	3.36	-0.25	-0.09	1.17	0	-1.04	-5.36	-0.05	-1.73	-1.62	-3.86	-3.18	-2.96	-5.02	-0.87	-2.13	-4.23	-2.59
bonyHertelLR	44.4	67.51	53.01	48.91	47.16	58.61	57.13	46.61	60.51	50.59	56.38	62.28	54.64	55.17	52.19	67.91	66.07	62.43	55.58	61.85	50.82	59.33	54.46	49.95	40.75	55.07	45.6	58.21	52.05	55.04	63.2	53.48	42.33	46.76	55.21	56.38	49.42	41.68	46.25	51.49	56.32	63.09	72.7	52.69	46.89	57.98	55.99	51.06	47.04
Angles
Lidachsenwinkel	16.5	41.04	45.78	37.84	34.06	43.63	42.58	20.87	40.84	42	26.96	36.07	30.49	33.02	31.58	29.36	41.8	37.45	27.95	36.22	25.57	24.76	20.32	26.21	23.28	30.84	19.84	29.05	30.88	38.55	38.5	25.82	27.44	13.24	16.87	33.65	26.83	28.26	30.27	26.55	39.7	38.83	32.15	24.76	32.59	37.1	31.71	33.04	25
SNA	84.29	83.89	77.91	88.09	79.84	76.01	77.5	80.99	72.16	88.95	89.85	77.9	80.24	82.93	79.15	81.14	81.02	76.88	73.57	81.86	79.11	85.31	80.94	83.39	81.18	84.06	77.35	82.61	79.52	80.07	81.37	80.21	81.79	76.21	83	75.83	80.28	76.11	82.61	77.84	82.15	80.52	80.46	82.79	77.96	80.52	84.96	80.19	83.03
BaSN	142.2	130.51	123.45	120.24	132.16	131.79	141.07	132.71	132.42	130	122.01	132.77	128.37	132.43	132.85	130.12	130.06	128.5	131.77	127.18	129.15	128.67	131.89	131.28	130.71	121.88	123.43	123.09	132.04	131.92	134.53	133.52	124.71	123.04	133	130.86	125.33	140.85	121.3	126.61	132.83	128.09	130.94	123.06	127.22	134.58	125	142.33	134.04
Latorbangle	89.77	86.88	87.98	86.51	82.1	83.43	84.14	84.62	89.6	89.99	89.78	84.06	87.3	86.7	86.4	84.82	85.44	88.26	88.05	85.21	83.11	86.45	89.04	88.1	85.09	87.35	84.53	89.89	88.27	84.74	87.36	89.76	84.46	80.47	87.76	88.47	85.64	85.33	88.5	87.04	88.09	89.16	81.61	84.44	88.04	89.93	83.37	87.16	88.66
Medorbangle	20.33	22.72	19.51	24.46	22.45	23.5	20.05	20.83	16.16	23.44	16.59	24.22	16.63	19.83	27.37	21.43	23.07	18.53	19.97	21.18	19.78	23.73	21.13	21.44	24.45	26.31	17.05	19.77	21.21	24.29	16.39	18.15	13.7	17.8	23.38	23.72	16.82	25.08	19.76	17.09	22.04	16.4	23.41	18.67	19.23	19.49	20.07	18.67	21.76
GlobeachseR	24.83	24.27	22.7	22.97	25.87	29.18	30.65	21.22	26.09	24.13	24.64	23.18	28.57	28.13	29.99	24.59	25.13	25.62	30.53	26.4	26.16	30.32	28.69	25.28	26.37	27.14	20.06	24.95	20.81	25.87	24.19	28.47	22.87	19.87	27.83	28.73	25.77	27.76	29.94	27.74	23.78	25.71	26.62	23.47	28.16	27.32	25.58	22.85	22.89
Orbitangle R	34.34	33.77	33.61	34.07	37.69	37.08	38.6	31.3	35.66	36	37.08	36.08	36.03	36.17	33.5	35.37	36.4	36.21	33.48	35.07	30.82	32.49	34.97	33.13	30.36	34.55	33.93	34.68	32.88	35.1	35.91	35.52	36.04	32.19	32.81	32.94	34.89	35.99	34.39	35.66	32.26	35.1	36.16	33.99	34.16	36	36.49	33.53	34.53
Infraorbslope R	11.69	-2.64	6.34	4.72	9.31	5.54	13.58	20.39	2.29	20.61	-7.81	-6.45	3.29	3.62	28.05	8.18	10.2	12.73	5.59	5.93	19.77	-18.11	13.92	22.03	7.54	12.97	5.19	3.59	15.37	8.2	10.65	-3.93	-3.32	-14.3	3.8	7.88	12.26	10.59	0.96	-4.49	12.5	1.65	-11.78	-4.08	29.38	12.29	2.83	7.33	3.74
SlopeOrbitlat R	16.69	20.92	19.22	23.66	23.97	24.53	21.54	15.28	31.56	13.67	25.04	24.66	21.56	18.29	17.62	28.69	21.51	27.92	23.08	23.41	22.16	23.78	20.12	19	12.97	15.1	19.05	21.17	21.4	26.45	25.26	17.34	21.72	17.08	22.09	22.61	14.61	20.53	22.79	21.32	21.88	26.29	23.56	21.52	21.52	24.12	15.53	19.13	20.11
OrbithordiamRCor1	14.55	15.12	18.11	16.31	17.69	23.22	19.52	12.41	28.52	14.05	19.19	19.09	18.73	14.42	16.69	22.49	18.93	20.89	18.1	18.28	16.21	16.33	19.25	15.3	8.62	17.24	15.29	19.43	12.95	21.19	21.25	13.32	19.99	14.46	16.79	21.56	14.98	17.66	16.3	12.86	18.28	22.14	15.21	14.78	18.56	21.96	10.4	12.32	14.49
LatorblineRMidsag1	46.23	47.7	44.45	47.02	48.08	50.27	47.36	41.43	46.14	45.26	45.58	47.09	44.39	46.95	46.52	47.66	48.3	44.7	43.84	47.31	42.23	44.97	45.16	45.89	43.19	48	43.05	46.25	44.92	48.86	45.41	46.19	43.91	40.54	47.24	46.31	43.02	49.1	44.57	44.06	45.64	45.01	46.76	40.75	45.27	47.09	47.81	43.35	44.83
GlobeachseL	25.75	24.87	20.73	22.65	22.19	21.26	29.25	23.66	25.26	27.25	26.12	26.61	22.35	24.92	27.18	23.79	22.41	20.94	26.81	26.53	22.87	28.1	25.69	25.65	28.48	25.96	21.57	22.13	21.82	21.37	23.44	25.25	21.87	19.64	26.13	23.87	21.54	23.84	25.99	25.26	22.38	22.87	27.93	23.87	25.05	24.94	26	23.63	23.7
Orbitangle L	35.77	36.94	35.12	35.18	37.79	36.36	37.35	32.99	37.9	31.09	36.6	35.86	34.92	37.77	34.18	38.39	35.16	33.54	34.69	38.57	32.62	37.48	33.73	33.61	31.2	32.47	34.14	35.52	34.18	36.05	35.26	36.11	34.77	30.7	36.05	31.93	35.12	34.27	34.47	34.34	33.99	37.77	38.84	31.78	34.74	34.73	40.09	35.21	35.11
Infraorbslope L	11.36	-0.8	7.38	3.35	6.45	5.9	5.3	19.11	3.82	16.87	-7.94	-5.11	-2.35	4.48	32.92	9.07	4.1	15.61	-2.97	2.25	18.45	24.4	17.31	25.51	10.35	9.82	1.35	3	13.42	8.49	11.67	-1.32	-3.15	-13.91	4.86	7.55	12.82	10.73	2.73	15.32	12.57	4.46	-7.65	5.45	34.26	12.42	5.86	10.9	-0.69
SlopeOrbitlat L	18.64	25.68	20.54	21.17	24.88	23.47	23.09	17.88	32.18	14.04	26.21	27.07	19.26	21.63	15.95	26.11	21.7	26.2	24.51	24.43	22.47	23.32	21.33	21.1	10.72	14.66	19.61	22.37	21.38	26.76	25.7	19.07	24.07	19.46	21.09	23.78	17.84	21.29	22.97	21.99	23.49	26.13	23.83	20.88	22.57	24.37	16.56	19.58	21.23
OrbithordiamLCor1	14.98	17.8	15.31	15.81	17.57	19.38	18.29	13.83	27.1	7.45	20.13	19.97	16.42	17.73	15.61	21.13	17.13	13.77	18.43	24.38	16.36	22.04	16.61	14.93	5.51	11.95	14.44	16.99	14.05	21.58	19.51	13.69	17.36	14.24	13.74	16.94	16.91	16.7	13.2	13.08	20.58	22.99	20.74	12.67	16.44	17.52	14.46	14.57	18.26
LatorblineLMidsag1	43.54	45.41	43.51	46.47	49.78	46.3	48.5	43.18	43.42	44.69	44.64	48.84	42.9	46.35	47.07	47.5	46.23	43.56	44.2	47.45	40.87	48.55	43.77	42.2	41.9	44.64	41.48	43.63	43.35	46.4	41.95	43.58	40.55	39.93	45	42.09	42.61	45.56	43.9	42.96	42.44	44.15	51.63	43.69	42.77	42.95	48.8	43.8	46.47
Symmetry
Frontomalar suture R | Midsag1midpoN | Frontomalar suture L	1.09	1.01	0.96	0.98	0.99	0.99	0.98	1.01	0.97	1.01	1	0.97	0.98	0.99	0.98	0.98	1	1.05	0.98	0.98	0.98	0.95	1.03	1	1	0.97	1	0.97	1.02	1.04	1.01	1.02	1.01	0.99	0.95	1.04	1.02	0.99	1	1	1.01	1	0.95	0.99	1	0.97	1	0.97	1.02
Lidspalt R | --- | Lidspalt L	1.05	1.05	1.15	0.9	1.05	1.01	1.38	0.99	0.98	1.1	1.14	0.96	1	0.92	1.04	0.98	1.09	1.08	0.98	1.14	1.26	1.08	0.91	1.11	0.97	1.12	0.94	0.9	1.04	1	0.95	1.03	1	0.98	0.99	0.96	1.06	0.97	1.05	0.95	1.07	1.05	1.05	1.1	1.08	1.18	1.1	0.91	1.06
GlobepostApexR | --- | GlobepostApexL	1.07	1	1.02	0.91	1.04	1.12	0.99	1	1.11	1	1.23	0.92	0.93	0.98	1.03	1.01	0.97	0.98	0.92	1.01	1.03	1.1	0.97	1.09	0.93	0.96	1.03	0.9	0.97	1.12	1.08	0.94	0.96	1	1.08	1.09	1.02	1.02	0.91	1.01	1.02	1.05	0.99	1.13	1.03	1.01	1.01	0.9	1.01
distGlobeInfraSTR | --- | distGlobeInfraSTL	1.05	0.91	0.92	0.93	1.01	0.92	1.08	1	0.97	1.06	0.93	1.07	1.17	0.94	0.86	1.04	1	0.97	0.98	1.18	1.01	1.07	1.11	0.88	1.03	1.02	1.01	1.21	1.06	1.03	0.97	1.11	1.04	1.01	0.99	0.95	1.04	1.02	0.99	1.04	1	0.97	1.02	0.85	0.96	1.14	1.03	1.06	1.06
GlobeL diameter | --- | Orbitdepth3L	0.53	0.61	0.59	0.66	0.51	0.53	0.71	0.64	0.67	0.67	0.63	0.68	0.65	0.66	0.89	0.53	0.61	0.58	0.67	0.6	0.73	0.77	0.67	0.66	0.75	0.71	0.54	0.52	0.51	0.52	0.57	0.68	0.52	0.65	0.58	0.58	0.53	0.58	0.8	0.66	0.51	0.67	0.72	0.6	0.63	0.64	0.64	0.5	0.6
GlobeR Cor1Exok | --- | GlobeL Cor1Exok	1.14	1.02	1.02	1.02	1.04	1.02	0.98	1.04	0.99	0.74	1.74	0.91	0.87	1	0.89	1.33	0.9	0.83	0.7	1.18	1.31	1.57	0.6	1.13	1.24	0.8	1.09	0.72	0.98	1.02	1.11	0.78	0.81	0.76	1.35	0.91	0.88	0.84	0.8	0.85	1.02	1.08	1.17	1.37	0.72	0.92	1.2	1	0.79
Orbitdepth3R | --- | Orbitdepth3L	1.03	1.01	0.99	1.01	1	1	1	1	0.99	0.89	1.14	0.97	0.95	0.99	1.03	1.06	0.96	0.96	0.98	1.02	1.05	1.07	0.9	1.02	1	0.95	1	0.89	1	0.99	1.02	0.93	0.94	0.96	1.07	0.95	0.97	0.95	0.93	0.97	1.02	1.01	1.03	1.1	0.96	0.96	1.04	0.99	0.95
FRMsutRCor1 | --- | FRMsutLCor1	0.98	1	1.01	0.99	0.99	0.94	0.99	1.03	0.98	0.94	1	1.01	0.97	1	1.01	1.02	0.96	0.97	0.99	1.04	1.02	1.07	0.96	0.97	1.01	0.95	1	0.98	1.02	1	0.98	0.98	0.95	0.98	0.99	0.94	0.99	0.94	0.97	0.98	0.99	0.99	1.05	0.99	0.97	0.94	1.04	0.99	1.01
GloberCor1 | --- | GlobeLCor1	1.02	1	1	1	1.01	1	1	1	1	0.96	1.07	0.99	0.99	1	0.99	1.04	0.98	0.98	0.98	1.02	1.02	1.03	0.96	1.01	1.01	0.98	1.01	0.96	1	1	1.01	0.97	0.98	0.98	1.04	0.99	0.99	0.98	0.98	0.98	1	1.01	1.02	1.04	0.97	0.99	1.02	1	0.98
GlobeR Cor1Endok | --- | GlobeL Cor1Endok	1.22	1.21	1.67	0.33	1.16	1.55	1.06	1.11	0.96	5.4	27.99	0.5	0.25	1.02	5.51	3.46	0.54	0.07	1.93	27.15	3.25	0.64	0.02	2.2	0.74	1.39	1.17	0.39	0.95	1.11	0	0.35	0.59	0.54	1.75	0.34	0.53	0.64	0.4	0.74	1.18	2.08	0.29	2.07	0.8	16.47	4.25	1	0.28
Supraorbital foramen R | Midsag1midpoN | Supraorbital foramen L	1.18	1.09	1.03	1.11	0.93	1.09	1.25	0.98	1.05	0.87	1.06	0.76	1.04	1.05	1.01	0.98	0.92	1.43	1.01	0.91	0.85	0.88	1	1.28	0.88	1	1.07	1.14	0.94	0.97	1.03	0.99	1.06	0.89	0.96	0.92	1.02	0.93	1.09	1	1.02	1	0.86	0.98	1	1.05	0.81	1.05	1.03
Orbital height R | --- | Orbital height L	0.99	0.95	0.96	0.97	1.01	0.97	0.96	1.04	0.97	1.05	0.97	1.05	1.01	1	0.99	1.03	1.02	0.95	0.96	1.03	1.02	1.01	1.05	0.9	0.97	1	0.96	0.97	0.99	1.01	1	1.03	1.01	1.03	1.01	1.04	1	0.98	1	1.08	0.97	1	0.96	1.04	1	1.01	1.12	0.99	1.01
GlobeL diameter | --- | OrbitdepthL	0.61	0.5	0.56	0.52	0.53	0.51	0.53	0.55	0.58	0.57	0.52	0.54	0.55	0.53	0.66	0.49	0.51	0.49	0.52	0.49	0.59	0.51	0.55	0.56	0.54	0.55	0.58	0.5	0.52	0.56	0.51	0.56	0.53	0.52	0.53	0.5	0.5	0.58	0.6	0.51	0.53	0.54	0.56	0.52	0.51	0.51	0.52	0.46	0.6
MitlatorbRMidsag1 | --- | MitlatorbLMidsag1	1.08	0.99	1	0.98	1.02	1.02	0.99	1.02	0.96	1	1.01	0.97	1	1.02	0.99	0.98	0.96	1.05	0.99	0.97	0.96	0.98	1.06	0.99	1	0.98	0.98	1.01	0.99	1.06	1.01	1.03	1.04	1.02	0.95	1.05	1.01	0.99	1.03	0.99	1	1.03	0.97	1	0.99	0.99	1.03	0.99	1.03
lat prominence orb rim R | Midsag2NaApoint | lat prominence orb rim L	1.22	0.77	0.87	1.19	2.47	1.09	1.24	1	0.93	0.76	0.96	1.8	0.56	0.79	1.27	1.07	0.18	11.46	1.58	0.22	0.99	0.7	1.55	1.04	0.99	1.99	1.57	0.73	0.95	1.13	0.91	0.79	1.19	0.97	1	0.11	2.23	1.19	0.83	3.07	1.05	0.68	2.58	0.99	1.21	1.35	0.86	0.86	0.91
GlobeR diameter | --- | GlobeL diameter	1	1.02	1	0.98	1.04	1.05	1	1.01	1.03	0.97	1	1	1.1	0.99	0.88	1.05	1	1.01	0.98	1.04	1.02	1	1.04	0.98	1.04	1.01	1.02	1.01	0.93	1	1.01	1.04	1.03	0.96	1.03	1.07	1.02	1.01	1.01	1.01	0.98	1.05	0.97	0.96	1.01	1.06	1.03	1.04	1.01
orbitlength lat R | --- | orbitlength lat L	1.01	0.98	1.06	0.9	1.02	1.03	1	1.02	1.05	0.95	1.08	0.97	1.02	1.03	0.99	0.98	0.95	0.99	0.98	1.05	1	1.03	1	0.98	0.96	0.95	1.01	1	0.97	1.14	1.04	1	0.99	0.99	0.96	1.07	1.03	1.04	0.96	1.02	1.03	1.06	1.02	0.97	1	0.98	1.03	0.95	1.11
GlobeProtrusion2R | --- | GlobeProtrusion2L	1.09	1.26	0.92	1.43	1.02	1.37	0.86	0.73	1.03	0.84	1.38	0.86	1.26	0.78	1.06	1.1	0.74	1.18	0.9	0.81	1.27	0.81	0.86	1.35	1.38	1.33	0.99	0.63	0.89	0.91	1.04	1.01	0.95	1.44	1.25	1.18	1.08	1.04	0.68	0.91	0.93	1.41	0.56	1.39	0.78	1.42	1.4	1.01	0.68
MidlatOrbitR Cor1 | --- | MidlatOrbitL Cor1	0.98	0.98	1	0.99	0.99	0.98	0.99	0.98	0.98	0.96	1.01	1	1.01	0.99	1.01	1.02	0.98	1	0.99	1.01	1	1.02	0.96	0.97	1.01	0.97	1	0.98	1	1.01	0.99	0.98	0.97	0.98	0.99	0.97	0.97	0.97	0.98	0.99	0.99	1	1.03	1	0.97	0.97	1.01	0.99	1.01
OrbitdepthR | --- | OrbitdepthL	1	0.99	1.03	0.89	1	1.02	1.01	1.01	1.06	1.01	1.07	0.98	1	1	0.97	0.99	0.98	1	0.98	1.02	1	1.01	0.99	0.97	0.96	0.97	1.02	1	0.96	1.1	1.02	0.98	0.98	0.96	0.98	1.07	1.01	1	0.94	1	1.01	1.03	1.02	0.98	1	0.98	1	0.93	1.11
GlobeR Cor1N | --- | GlobeL Cor1N	0.21	0.98	0.98	0.98	0.82	0.98	1.01	0.98	1.01	1.25	0.58	1.09	1.1	1	1.06	0.7	1.12	1.15	1.08	0.91	0.87	0.85	1.28	0.91	0.94	1.12	0.37	1.68	1.09	0.89	0.93	1.19	1.43	1.1	0.28	1.08	1.13	1.69	1.14	1.08	0.95	0.96	0.91	0.64	1.24	1.05	0.86	1	1.12
GlobeR diameter | --- | OrbitdepthR	0.6	0.52	0.54	0.56	0.55	0.52	0.53	0.55	0.56	0.54	0.49	0.56	0.61	0.53	0.6	0.52	0.53	0.5	0.52	0.5	0.6	0.51	0.58	0.57	0.59	0.57	0.58	0.51	0.5	0.51	0.51	0.6	0.55	0.52	0.55	0.5	0.5	0.59	0.65	0.52	0.52	0.54	0.54	0.51	0.51	0.55	0.54	0.52	0.55
bonyHertelR | --- | bonyHertelL	1.62	0.95	1.49	0.85	0.96	1.2	0.89	1.22	0.87	0.89	0.4	1.32	1.01	1.12	0.85	1.98	0.78	0.86	0.88	1.45	0.99	1.25	1.09	0.65	1.1	0.81	1.8	3.69	0.6	0.71	0.43	1.07	0.65	1	0.27	0.79	1.39	0.34	1.04	1.01	1.74	0.93	1.53	0.26	0.88	0.65	1.3	1.45	2.17
Endok RL | --- | Exok RL	0.29	0.36	0.37	0.36	0.3	0.48	0.39	0.39	0.41	0.33	0.35	0.43	0.41	0.37	0.36	0.36	0.43	0.37	0.41	0.48	0.47	0.4	0.39	0.35	0.42	0.39	0.33	0.31	0.29	0.4	0.41	0.36	0.38	0.37	0.35	0.44	0.39	0.39	0.44	0.32	0.3	0.41	0.34	0.37	0.35	0.38	0.36	0.36	0.4
GlobeProtrusion2R | --- | OrbitdepthR	0.56	0.09	0.17	0.2	0.38	0.32	0.09	0.11	0.15	0.1	0.18	0.08	0.18	0.1	0.1	0.26	0.1	0.09	0.07	0.11	0.19	0.04	0.12	0.25	0.11	0.11	0.36	0.17	0.32	0.33	0.17	0.12	0.32	0.06	0.34	0.11	0.23	0.35	0.09	0.06	0.31	0.06	0.04	0.26	0.09	0.13	0.15	0.23	0.19
Dakryon R | Midsag1midpoN | Dakryon L	1.65	1.17	0.88	0.99	1.05	1.03	0.95	1.1	1.1	1.02	0.89	0.88	0.89	1.06	0.95	1.11	1	1.15	1.08	0.97	0.9	1.02	1.08	1.01	0.96	0.86	0.9	1	1.03	1.13	0.96	1.18	1.11	0.86	0.97	1.2	1.15	1	1.11	0.92	1.11	1.39	0.97	0.99	1.05	0.93	1.17	1.15	1.21
distGlobeSupraSTR | --- | distGlobeSupraSTL	0.96	1.01	1.02	0.96	1.08	0.95	1.16	1.02	0.93	1.01	0.93	1.14	1	1.06	1.02	0.94	1.04	0.94	1.05	1.1	1.05	1.01	1.11	0.92	1.1	0.98	1.03	1.12	1.05	1.11	0.97	1.03	1.05	1.04	0.91	1.03	1.05	0.97	1.1	1.07	1.01	1.07	1.1	0.9	0.96	1.06	1.03	1.02	1.07
GlobeProtrusion2L | --- | OrbitdepthL	0.51	0.07	0.19	0.13	0.37	0.23	0.1	0.15	0.16	0.12	0.14	0.09	0.14	0.13	0.09	0.24	0.13	0.08	0.07	0.14	0.15	0.05	0.14	0.18	0.08	0.08	0.37	0.26	0.34	0.4	0.17	0.11	0.33	0.04	0.27	0.1	0.21	0.34	0.12	0.06	0.34	0.04	0.08	0.18	0.12	0.09	0.11	0.21	0.31
lat prominence orb rim R | Midsag1midpoN | lat prominence orb rim L	1.06	1	0.98	0.98	1	1	0.99	1.02	0.99	0.99	1	1.01	0.97	1	0.97	0.99	1	1.05	0.99	0.98	0.98	0.98	1.05	1	0.98	0.98	0.99	1	1.01	1.04	0.99	1.02	1.01	1.03	0.94	1.04	1.01	0.98	0.99	1.05	1	1.01	0.98	1.01	1.01	0.96	1.02	0.99	1.03
GlobeR diameter | --- | Orbitdepth3R	0.52	0.61	0.59	0.64	0.53	0.56	0.71	0.65	0.7	0.73	0.55	0.71	0.74	0.66	0.76	0.52	0.63	0.61	0.67	0.61	0.71	0.72	0.77	0.64	0.78	0.75	0.55	0.59	0.47	0.52	0.57	0.76	0.57	0.65	0.56	0.65	0.56	0.61	0.88	0.69	0.49	0.7	0.67	0.52	0.66	0.7	0.64	0.52	0.65
GlobeRparalCor1 | --- | GlobeLparalCor1	1.07	1.01	1.02	1.01	1.02	1.01	0.99	1.01	1	0.69	1.34	0.95	0.93	1	0.96	1.14	0.92	0.88	0.87	1.08	1.12	1.19	0.79	1.07	1.07	0.85	1.04	0.79	0.99	1.01	1.05	0.83	0.89	0.88	1.16	0.94	0.94	0.91	0.86	0.9	1.01	1.05	1.07	1.2	0.8	0.94	1.11	1	0.91
FRMRMidsag1 | --- | FRMLMidsag1	1.09	1.01	0.96	0.98	0.99	0.99	0.98	1.01	0.97	1.01	1	0.97	0.98	0.99	0.98	0.98	1	1.05	0.98	0.98	0.98	0.95	1.03	1	1	0.97	1	0.97	1.02	1.04	1.01	1.02	1.01	0.99	0.95	1.04	1.02	0.99	1	1	1.01	1	0.95	0.99	1	0.97	1	0.97	1.02
Orbital width R | --- | Orbital width L	0.96	0.92	1.05	1	0.99	1.04	1	0.99	0.93	1.02	1.03	0.98	1.05	0.99	1.01	0.96	0.95	1.07	0.95	0.95	0.98	0.93	1.06	0.99	1.03	1.06	1	1.02	0.99	1.03	1.04	1	1.05	1.05	0.96	1.01	0.97	1.01	1.01	1.03	0.95	0.95	0.94	1.02	0.98	1.02	0.98	0.94	0.97
orbitlength med R | --- | orbitlength med L	0.99	0.94	1.02	0.92	0.98	1.02	0.97	0.98	1.01	1.11	1.04	0.98	1.03	0.91	0.98	0.98	0.96	1.06	0.92	0.97	0.96	0.95	1.01	0.98	1.02	1.02	1.04	1	0.94	1.06	1.02	0.96	1	1	0.97	1.05	0.96	0.98	0.96	1	0.94	0.98	0.96	1.01	0.99	1.02	0.96	0.92	1.05
MitlatorbRcor1 | --- | MitlatorbLcor1	0.98	1	0.98	0.99	0.99	0.95	0.98	0.99	0.98	0.93	1.02	1	1	1.01	1.01	1.02	0.97	0.96	1	1.06	1	1.07	0.94	0.97	0.99	0.94	1	0.97	1	1.01	0.98	0.98	0.95	0.98	0.97	0.95	0.98	0.96	0.97	0.99	1.01	1.01	1.07	0.99	0.96	0.95	1.04	1	1.03
Orbitlenghtsup R | --- | Orbitlenghtsup L	1.01	1.03	0.98	1.04	0.99	1.04	0.97	0.84	0.99	0.97	1.01	0.98	0.97	1.05	1.03	1.01	0.99	0.98	0.96	0.97	1.05	1	1.01	0.98	1.01	0.99	1.01	1	1.01	1.03	1.01	1.01	0.98	1.02	1.06	1.01	1.05	0.98	1	1.01	0.98	1.04	1.01	0.99	0.98	1	1.03	0.98	1.05
Orbitlenghtinf R | --- | Orbitlenghtinf L	0.98	0.99	1.03	1.01	0.97	1	0.96	0.85	1	0.99	0.99	0.99	1.02	1	1.06	1.02	1	1.02	1	0.96	1.01	0.99	1.03	1	0.96	0.99	0.94	1.03	1.03	1.01	1.04	1	0.97	1.01	1.03	0.98	1.02	0.96	1.02	1.02	1.01	1.02	1.03	0.94	0.97	0.98	1	1.01	1.04
Orbitlenghtlat R | --- | Orbitlenghtlat L	0.98	0.99	1.02	1	0.98	1.04	0.98	0.84	0.98	0.91	1.05	0.96	1.03	1.07	1.04	1.01	0.95	1.01	1.01	1	1.01	1.03	1.03	0.99	0.99	0.96	1	1.02	1.02	1.09	1.05	1.03	0.98	1.02	1.02	1.03	1.03	1.02	1.01	1.02	1	1.07	1.04	0.94	0.97	0.99	1.03	1	1.08
Globepositionsag R | --- | Globepositionsag L	1.02	1.02	0.99	1.05	1.01	1.09	0.97	0.84	1.01	0.95	1.09	0.94	1.02	1.02	1.03	1.03	0.98	1.02	0.98	0.96	1.04	1.01	1.02	1.04	1.01	0.99	1	0.95	0.99	1.02	1.06	1.01	0.98	1	1.12	1.04	1.03	1	0.99	1.02	0.99	1.05	1	1.03	0.99	1.03	1.03	0.99	0.99
Orbitdephtnew R | --- | Orbitdephtnew L	0.97	0.97	1	1.02	0.97	1.03	0.95	0.79	0.98	0.97	1.02	0.96	1.02	1.02	1.06	1	0.96	1.04	0.96	0.96	1	1	1.03	0.98	1	0.97	1.02	1.01	1.01	1.06	1.04	1	0.97	1.01	1.05	1.01	1.01	1	1.01	1.01	0.97	1.05	1.03	0.95	0.98	0.99	1.01	0.98	1.05
Interorbitwidth ant | --- | Interorbitwidth post	0.61	0.81	0.67	0.63	0.71	0.73	0.84	0.61	0.71	0.69	0.56	0.75	0.56	0.64	0.86	0.73	0.75	0.66	0.64	0.68	0.69	0.79	0.75	0.75	0.84	0.69	0.64	0.65	0.68	0.87	0.62	0.59	0.49	0.59	0.82	0.79	0.57	0.71	0.68	0.63	0.78	0.58	0.69	0.69	0.66	0.71	0.6	0.78	0.7
Globepositionant R | --- | Globepositionant L	1.07	1.05	1.06	0.92	1.03	1.1	1	1.06	1.08	1.02	1.19	0.95	0.95	1.02	0.93	1.11	1.01	0.98	1	0.93	1.01	0.96	0.99	1.18	1.15	0.98	1	0.88	1.02	0.99	1.12	1	1.03	0.95	1.23	1.14	0.99	1.01	0.99	0.97	0.99	1	0.95	1.14	1.13	1.07	1.01	0.95	0.84
Orbitsag R | --- | Orbitsag L	1.09	1.24	0.97	0.98	1.08	1.24	1.02	1.08	1.09	1.01	1.25	0.89	0.99	1.04	0.92	1.11	1.06	0.98	1.12	0.94	1.1	0.93	1.02	1.24	1.09	0.95	0.98	0.79	0.98	0.94	1.09	1.05	1.01	0.95	1.29	1.15	1.06	1.01	0.93	1.02	1.02	1.01	0.94	1.26	1.24	1.18	1.06	1	0.82
Infrorbdepth R | --- | Infrorbdepth L	1	1.01	1.02	0.99	0.97	0.98	1.01	1	0.99	0.96	1	1	1	0.99	1.01	1.03	0.99	0.99	1.02	1.02	1.01	1.02	0.98	0.98	0.99	0.98	0.97	1	1.02	1	1	0.99	0.97	0.98	1	0.96	1.01	0.97	0.99	0.98	1.03	1	1.04	0.99	0.97	0.97	1.02	1.01	1.02
GlobelatRMidsag1 | --- | GlobelatLMidsag1	1.11	1.04	0.92	1.02	1.07	1.13	0.96	0.95	0.93	1.02	0.99	0.92	1.07	0.98	1.01	1.01	1.01	1.15	0.97	0.97	0.99	1.02	1.1	1.01	0.99	0.99	0.96	0.97	0.95	1.07	0.98	1.06	1.04	1.01	1.01	1.05	1.07	0.98	1.05	1.02	0.99	1.02	0.97	1.09	0.99	1.01	1.04	0.99	1.01
GlobelatRMidsag2 | --- | GlobelatLMidsag2	1.12	0.84	0.83	1.18	1.37	0.93	1.2	0.94	0.88	0.79	0.95	1.55	0.65	0.79	1.34	1.05	0.06	18.54	1.56	0.22	1	0.68	1.57	1.04	1.01	2.08	1.12	0.78	0.94	1.1	0.92	0.84	1.15	0.94	1.04	0.18	1.7	1.08	0.82	2.55	1	0.67	2.92	1.08	1.21	1.39	0.89	0.92	0.94
Sphenoidtrigone R | --- | Sphenoidtrigone L	1.06	0.79	0.87	0.68	1.02	0.84	0.94	0.88	0.97	0.67	1.11	1.04	0.68	0.92	0.82	0.68	1.11	1.09	1.07	0.67	1.09	0.68	1.05	0.91	0.94	0.94	0.9	0.96	0.99	1.07	1.09	1.06	1.04	0.93	1.35	1.13	1.03	0.91	1.3	1.16	1.05	0.48	0.98	1.22	0.86	0.84	0.82	1.12	1.18
Infraorbslope R | --- | Infraorbslope L	1.03	3.28	0.86	1.41	1.44	0.94	2.56	1.07	0.6	1.22	0.98	1.26	-1.4	0.81	0.85	0.9	2.49	0.82	-1.89	2.63	1.07	-0.74	0.8	0.86	0.73	1.32	3.85	1.2	1.15	0.97	0.91	2.98	1.05	1.03	0.78	1.04	0.96	0.99	0.35	-0.29	0.99	0.37	1.54	-0.75	0.86	0.99	0.48	0.67	-5.42
SlopeOrbitlat R | --- | SlopeOrbitlat L	0.9	0.81	0.94	1.12	0.96	1.05	0.93	0.85	0.98	0.97	0.96	0.91	1.12	0.85	1.1	1.1	0.99	1.07	0.94	0.96	0.99	1.02	0.94	0.9	1.21	1.03	0.97	0.95	1	0.99	0.98	0.91	0.9	0.88	1.05	0.95	0.82	0.96	0.99	0.97	0.93	1.01	0.99	1.03	0.95	0.99	0.94	0.98	0.95
LatorblineRMidsag1 | --- | LatorblineLMidsag1	-1.06	-1.05	-1.02	-1.01	-0.97	-1.09	-0.98	-0.96	-1.06	-1.01	-1.02	-0.96	-1.03	-1.01	-0.99	-1	-1.04	-1.03	-0.99	-1	-1.03	-0.93	-1.03	-1.09	-1.03	-1.08	-1.04	-1.06	-1.04	-1.05	-1.08	-1.06	-1.08	-1.02	-1.05	-1.1	-1.01	-1.08	-1.02	-1.03	-1.08	-1.02	-0.91	-0.93	-1.06	-1.1	-0.98	-0.99	-0.96
LatorblineRMidsag2 | --- | LatorblineLMidsag2	-0.75	-1.81	-1.33	-0.66	-0.14	0.94	-0.63	-1	-1.18	-1.7	-1.13	-0.31	-4.1	-1.73	-0.58	-0.86	3.83	0.12	-0.33	128.11	-1.02	-1.97	-0.44	-0.98	-1	-0.22	-0.32	-2.04	-1.19	-0.87	-1.31	-1.91	-0.75	-1.18	-0.92	6.86	-0.13	-0.7	-1.7	0.51	-0.94	-2.09	0.49	-0.97	-0.66	-0.54	-1.46	-1.39	-1.28
InfmidRCor1Supraorb | --- | InfmidLCor1Supraorb	1.04	0.95	0.82	1.23	1.58	1.36	0.92	1.1	1.09	5.09	1.05	1.02	1.05	1.08	0.93	0.06	1.14	1.17	0.76	0.68	0.9	0.39	7.46	0.19	0.77	1.57	1.23	0.98	0.64	1.04	1.05	1.1	4.81	1.38	1.06	2.7	0.35	4.87	1.16	1.23	0.67	1.05	0.77	1.22	1.42	0.81	0.74	0.57	0.67
LatorbSphenoidantR | --- | LatorbSphenoidantL	1.01	1.07	0.91	0.96	0.9	1.01	1.03	1.03	0.96	0.96	1	1.07	0.99	1.08	1.11	1.11	0.96	0.91	0.91	1.25	1.05	1.06	1.06	0.99	0.96	0.99	1.02	1.05	1.04	1.01	0.88	1.1	1.06	1.07	0.68	0.98	0.86	1.17	0.92	0.89	1.04	0.95	1.11	0.97	0.91	1.02	1.06	1.03	1.02
LatorbSphenoidpostR | --- | LatorbSphenoidpostL	1.02	0.94	0.89	0.88	0.97	0.94	1.03	0.99	0.95	0.9	1.04	1.06	0.91	1.05	1.01	0.89	1.02	0.95	1.01	1.1	1.07	0.89	1.06	0.96	0.94	1	0.98	1.01	1.01	1.04	0.94	1.04	1.03	1.02	0.88	1.02	0.91	1.04	0.98	0.91	1.05	0.84	1.07	1.04	0.9	0.96	1	1.06	1.08
SphenoiddepthR | --- | SphenoiddepthL	1.06	0.79	0.87	0.68	1.02	0.84	0.94	0.88	0.97	0.67	1.11	1.04	0.68	0.92	0.82	0.68	1.11	1.09	1.07	0.67	1.09	0.68	1.05	0.91	0.94	0.94	0.9	0.96	0.99	1.07	1.09	1.06	1.04	0.93	1.35	1.13	1.03	0.91	1.3	1.16	1.05	0.48	0.98	1.22	0.86	0.84	0.82	1.12	1.18
GlobeHor1 | --- | GlobeHor1L	-1.17	-27.06	-0.5	3.56	-2.94	2.13	2.27	-0.26	1.78	-1.43	-1.02	0.19	-10.13	-0.21	-8.14	-1.08	-3.06	8.36	-0.72	-1.68	-1.85	0.92	-3.05	-1.19	-0.1	-1.36	-0.81	-0.53	-0.92	-1.79	-1.01	-1.49	-1.14	0.55	-2.44	-0.79	-2.53	-1.26	-2.45	20.21	-1.01	-0.87	-1.21	-3.99	-1.12	-1.65	-2.17	-1.73	-1.09
GlobevertR | --- | GlobevertL	0.18	4.09	2.91	-1.08	0.96	0.54	0.65	1.02	2.43	1.78	0.96	4.08	1.05	1.42	0.34	1.13	5.19	1.19	-0.84	0.65	0.33	0.67	1.1	-3.12	1.35	0.5	0.36	0.97	2	0.75	1.18	1.13	6.24	0.74	0.09	-460.79	1.76	0.99	32.35	1.18	1.04	0.83	1.4	-0.24	1.09	0.13	0.76	0.07	0.32
Midpoint lat orb rim R | Midsag1midpoN | Midpoint lat orb rim L	1.08	0.99	1	0.98	1.02	1.02	0.99	1.02	0.96	1	1.01	0.97	1	1.02	0.99	0.98	0.96	1.05	0.99	0.97	0.96	0.98	1.06	0.99	1	0.98	0.98	1.01	0.99	1.06	1.01	1.03	1.04	1.02	0.95	1.05	1.01	0.99	1.03	0.99	1	1.03	0.97	1	0.99	0.99	1.03	0.99	1.03
MidlatorbR-cor1Supraorb		21,85	19,27	13,33	13,27	18,93	18,25	15,36	20,84	17,49	15,99	18,99	15,57	16,22	17,82	16,47	17,35	17,88	18,40	15,17	15,97	13,68	15,76	11,75	8,85	17,70	17,86	17,18	14,97	16,49	19,61	19,68	13,60	15,95	16,81	17,38	14,19	13,98	16,43	16,91	18,93	20,60	20,99	16,34	17,02	17,05	15,99	13,22	13,82
MidlatorbL-cor1Supraorb	14.39	21,77	17,81	12,34	12,44	15,20	16,69	14,60	19,25	12,01	17,02	19,23	15,26	16,65	18,24	17,69	15,28	15,06	18,21	18,90	16,05	17,81	12,02	9,51	8,42	13,53	17,86	14,83	15,28	17,10	18,03	17,96	9,92	14,36	14,83	13,41	13,36	11,51	14,13	16,13	19,55	21,08	25,72	15,32	14,39	13,12	18,43	13,55	15,94
DakryonR-cor1Supraorb	5.19	11,14	6,40	1,55	0,84	1,44	3,94	6,73	0,30	7,68	1,34	5,72	1,81	6,32	7,30	0,25	4,84	3,04	5,67	1,38	4,55	2,77	2,45	0,86	3,20	6,13	6,74	3,35	6,02	1,59	3,63	10,20	1,32	5,10	4,64	2,83	0,02	1,73	4,32	7,52	6,70	4,20	9,97	5,60	4,85	0,97	8,20	4,99	4,00
DakryonL-cor1Supraorb	3.44	8,08	7,37	0,87	0,06	1,00	3,30	4,86	2,54	6,86	2,08	5,03	3,75	4,36	8,45	1,31	3,34	5,83	4,64	0,12	4,33	2,13	1,08	1,22	4,90	5,89	7,30	2,96	5,49	2,32	3,83	8,25	2,48	4,21	4,41	2,03	0,85	0,02	4,34	6,83	5,12	3,21	9,82	6,30	3,35	0,40	7,46	3,27	3,28
InfraorbmidR-cor1Supraorb	4.93	8,76	7,87	2,47	5,37	7,45	6,16	4,04	6,09	4,00	4,06	5,77	5,25	5,25	5,90	0,19	4,40	5,21	5,87	3,23	4,23	1,04	1,06	0,32	2,77	4,11	10,82	3,44	2,36	1,74	5,32	8,84	3,18	6,42	4,23	4,78	0,88	3,09	6,65	7,01	5,39	8,07	10,83	5,54	7,19	1,20	3,69	1,13	3,30
InfraorbmidL-cor1Supraorb	4.72	9,21	9,61	2,00	3,40	5,49	6,68	3,66	5,61	0,79	3,86	5,68	5,02	4,85	6,33	2,99	3,85	4,44	7,74	4,78	4,69	2,65	0,14	1,70	3,58	2,62	8,82	3,50	3,72	1,68	5,05	8,01	0,66	4,65	3,99	1,77	1,44	0,63	5,75	5,72	8,08	7,69	14,03	4,53	5,05	1,48	5,00	1,99	4,96
MidlatorbR-cor1Dakryon	10.27	10,71	12,86	11,79	12,43	17,50	14,31	8,63	21,14	9,80	14,65	13,27	13,75	9,90	10,52	16,71	12,50	14,84	12,73	13,79	11,42	10,92	13,31	10,89	5,65	11,57	11,13	13,83	8,95	14,90	15,98	9,48	14,91	10,84	12,18	14,55	14,21	12,26	12,11	9,39	12,23	16,41	11,02	10,74	12,17	16,07	7,80	8,23	9,82
MidlatorbL-cor1Dakryon	9.2	10,63	11,41	10,79	11,60	13,77	12,76	7,87	19,54	4,33	15,68	13,51	13,45	10,34	10,94	17,94	10,43	12,02	12,54	17,52	11,51	15,05	9,56	8,65	5,22	7,39	11,12	11,48	9,27	15,51	14,40	7,76	11,24	9,26	10,19	10,58	13,38	9,78	9,81	8,61	12,85	16,89	15,75	9,71	9,55	12,15	10,23	8,56	11,93
[truncated: 74 more columns]
